# Supplementary material for: Salt loading as a promising approach to study the dopaminergic phenotype of neurons of the supraoptic nucleus in mice
Source: PLoS One. 2026 Feb 6;21(2):e0340281. doi: 10.1371/journal.pone.0340281 (PMC12880680; doi:10.1371/journal.pone.0340281)
Supplement: S3 File — (XLSX) [file pone.0340281.s003.xlsx]

## Sheet: Number of VP+neurons
Number VP-neuron after drinking 3 % NaCl						Number VP-neuron after i/p injection 8,5 % NaCl								Number VP-neuron after i/p injection 8,5 % NaCl
Sample number	Control 1	3 day	4 day	5 days		Sample number	Control 1	6 hours	Control 2	10 hours	Control 3	24 hours		Sample number	Control	8,5 % NaCl 10 h
1	378	736	720	764		1	334	491	374	579	581	662		1	846	563
2	452	652	604	513		2	458	492	262	415	710	632		2	664	684
3	528	793	721	772		3		201	605	453	501	669		3	605	582
4	623	455	689	888		4		452		672	602	642		4	621	580
						5				528
Average	495.25	659	683.5	734.25		Average	396	409	413.667	529.4	598.5	651.25		Average	684	602.25
SEM	52.449	73.9087	27.5212	79.0046		SEM	62	69.9559	100.982	45.6734	43.0668	8.59627		SEM	55.4181	27.5813
Normalization index	0.763251	1.48612	1.45381	1.54266		Normalization index	0.843434	1.2399	0.90411	1.39968	0.97076	1.1061		Normalization index	1.23684	0.823099
	0.91267	1.31651	1.21959	1.03584			1.15657	1.24242	0.63336	1.00322	1.1863	1.05597			0.97076	1
	1.06613	1.60121	1.45583	1.55881				0.507576	1.46253	1.09508	0.837093	1.11779			0.884503	0.850877
	1.25795	0.918728	1.39122	1.79303				1.14141		1.6245	1.00585	1.07268			0.907895	0.847953
										1.27639
Normality test						Normality test								Normality test
Shapiro-Wilk test						Shapiro-Wilk test								Shapiro-Wilk test
W	0.9927	0.9252	0.8055	0.896		W	N too small	0.726	0.9614	0.9705	0.9726	0.9325		W	0.8101	0.7636
P value	0.9707	0.5666	0.1125	0.4114		P value		0.0224	0.6224	0.8785	0.8576	0.6091		P value	0.1215	0.0514
Passed normality test (alpha=0.05)?	Yes	Yes	Yes	Yes		Passed normality test (alpha=0.05)?		No	Yes	Yes	Yes	Yes		Passed normality test (alpha=0.05)?	Yes	Yes
P value summary	ns	ns	ns	ns		P value summary		*	ns	ns	ns	ns		P value summary	ns	ns
Tukey's multiple comparisons test	Mean Diff,	Significant?	Summary	Adjusted P Value		Tukey's multiple comparisons test	Mean Diff,	95,00% CI of diff,	Significant?	Summary	Adjusted P Value			Mann Whitney test
Control vs. 3	-163.8	No	ns	0.2874		Control 1 vs. 6 hours	-13	-319,0 to 293,0	No	ns	>0,9999			P value	0.2
Control vs. 4	-188.3	No	ns	0.1902		Control 1 vs. Control 2	-17.67	-340,3 to 304,9	No	ns	>0,9999			Exact or approximate P value?	Exact
Control vs. 5	-239	No	ns	0.0739		Control 1 vs. 10 hours	-133.4	-429,1 to 162,3	No	ns	0.696			P value summary	ns
3 vs. 4	-24.5	No	ns	0.9919		Control 1 vs. Control 3	-202.5	-508,5 to 103,5	No	ns	0.3201			Significantly different (P < 0.05)?	No
3 vs. 5	-75.25	No	ns	0.8236		Control 1 vs. 24 hours	-255.3	-561,3 to 50,80	No	ns	0.1324			One- or two-tailed P value?	Two-tailed
4 vs. 5	-50.75	No	ns	0.9356		6 hours vs. Control 2	-4.667	-274,6 to 265,2	No	ns	>0,9999			Sum of ranks in column A,B	23 , 13
						6 hours vs. 10 hours	-120.4	-357,5 to 116,7	No	ns	0.5883			Mann-Whitney U	3
						6 hours vs. Control 3	-189.5	-439,4 to 60,39	No	ns	0.1992
						6 hours vs. 24 hours	-242.3	-492,1 to 7,638	No	ns	0.0602
						Control 2 vs. 10 hours	-115.7	-373,8 to 142,3	No	ns	0.7011
						Control 2 vs. Control 3	-184.8	-454,7 to 85,08	No	ns	0.2874
						Control 2 vs. 24 hours	-237.6	-507,5 to 32,33	No	ns	0.1019
						10 hours vs. Control 3	-69.1	-306,2 to 168,0	No	ns	0.9302
						10 hours vs. 24 hours	-121.9	-358,9 to 115,2	No	ns	0.5766
						Control 3 vs. 24 hours	-52.75	-302,6 to 197,1	No	ns	0.9817

## Sheet: Number of TH+neurons 
Number TH-neuron after drinking 3 % NaCl								Number TH-neuron after i/p injection 8,5 % NaCl								Number TH-neuron after i/p injection 8,5 % NaCl
Sample number	Control 1	3 day	Control 2	4 day	Control 3	5 days		Sample number	Control 1	6 hours	Control 2	10 hours	Control 3	24 hours			Control			8,5 % NaCl 10 h
1	5	129	6	17	8	22		1	53	144	54	185	92	146		Sample number	TH	GFP	TH+GFP	TH	GFP	TH+GFP
2	8	283	3	97	4	52		2	38	102	37	204	16	50		1	69	20	14	167	193	79
3	8	149	11	29	3	115		3	76	69	6	317	62	39		2	63	69	24	184	132	71
4	2	112	4	22	9	26		4	109	194	50	452	59	80		3	49	25	16	210	254	107
																4	109	74	43	217	187	85
Average	5.75	168.25	6	41.25	6	53.75		Average	69	127.25	36.75	289.5	57.25	78.75
SEM	1.43614	38.9901	1.77951	18.7456	1.47196	21.4724		SEM	15.4542	27.0289	10.8733	61.5041	15.6385	24.0325		Average	72.5	47	24.25	194.5	191.5	85.5
																SEM	12.8679	14.2185	6.6128	11.5938	24.9483	7.71902
Normalization index	0.869565	22.4348	1	2.83333	1.33333	3.66667		Normalization index	0.768116	2.08696	1.46939	5.03401	1.60699	2.55022		Difference				2.68276	4.07447	3.52577		7.87755
	1.3913	49.2174	0.5	16.1667	0.666667	8.66667			0.550725	1.47826	1.0068	5.55102	0.279476	0.873362		%	50.4348	32.6957	16.8696	41.2513	40.6151	18.1336
	1.3913	25.913	1.83333	4.83333	0.5	19.1667			1.10145	1	0.163265	8.62585	1.08297	0.681223
	0.347826	19.4783	0.666667	3.66667	1.5	4.33333			1.57971	2.81159	1.36054	12.2993	1.03057	1.39738
Normality test								Normality test								Normality test
Shapiro-Wilk test								Shapiro-Wilk test								Shapiro-Wilk test
W	0.8634	0.8004	0.896	0.7476	0.885	0.8415		W	0.9662	0.9843	0.8709	0.9015	0.9475	0.8897		W	0.8137	0.8977	0.8614	0.9638	0.9279	0.9266
P value	0.2725	0.1029	0.4116	0.0367	0.3606	0.1998		P value	0.8176	0.9269	0.3012	0.4387	0.7003	0.3819		P value	0.1292	0.4197	0.2654	0.8027	0.5823	0.5746
Passed normality test (alpha=0.05)?	Yes	Yes	Yes	No	Yes	Yes		Passed normality test (alpha=0.05)?	Yes	Yes	Yes	Yes	Yes	Yes		Passed normality test (alpha=0.05)?	Yes	Yes	Yes	Yes	Yes	Yes
P value summary	ns	ns	ns	*	ns	ns		P value summary	ns	ns	ns	ns	ns	ns		P value summary	ns	ns	ns	ns	ns	ns
Dunn's multiple comparisons test	Mean rank diff,	Significant?	Summary	Adjusted P Value				Tukey's multiple comparisons test	Mean Diff,	95,00% CI of diff,	Below threshold?	Summary	Adjusted P Value			Tukey's multiple comparisons test	Mean Diff,	95,00% CI of diff,	Below threshold?	Summary	Adjusted P Value
Control 1 vs. 3 day	-16	Yes	*	0.0201				Control 1 vs. 6 hours	-0.8442	-4,199 to 2,511	No	ns	0.9639			TH control vs. TH experiment	-144.5	-208,8 to -80,20	Yes	****	<0,0001
Control 1 vs. Control 2	-0.25	No	ns	>0,9999				Control 1 vs. Control 2	0	-3,355 to 3,355	No	ns	>0,9999			TH control vs. GFP control	-25.5	-89,80 to 38,80	No	ns	0.8017
Control 1 vs. 4 day	-9.75	No	ns	0.7601				Control 1 vs. 10 hours	-6.878	-10,23 to -3,523	Yes	****	<0,0001			TH control vs. GFP experiment	-147.5	-211,8 to -83,20	Yes	****	<0,0001
Control 1 vs. Control 3	-0.5	No	ns	>0,9999				Control 1 vs. Control 3	0	-3,355 to 3,355	No	ns	>0,9999			TH control vs. TH GFP control	22.75	-41,55 to 87,05	No	ns	0.8649
Control 1 vs. 5 days	-11	No	ns	0.412				Control 1 vs. 24 hours	-0.3755	-3,730 to 2,979	No	ns	0.9991			TH control vs. TH GFP experiment	-38.5	-102,8 to 25,80	No	ns	0.4316
3 day vs. Control 2	15.75	Yes	*	0.0239				6 hours vs. Control 2	0.8442	-2,511 to 4,199	No	ns	0.9639			TH experiment vs. GFP control	119	54,70 to 183,3	Yes	***	0.0002
3 day vs. 4 day	6.25	No	ns	>0,9999				6 hours vs. 10 hours	-6.033	-9,388 to -2,679	Yes	***	0.0003			TH experiment vs. GFP experiment	-3	-67,30 to 61,30	No	ns	>0,9999
3 day vs. Control 3	15.5	Yes	*	0.0284				6 hours vs. Control 3	0.8442	-2,511 to 4,199	No	ns	0.9639			TH experiment vs. TH GFP control	167.3	103,0 to 231,5	Yes	****	<0,0001
3 day vs. 5 days	5	No	ns	>0,9999				6 hours vs. 24 hours	0.4687	-2,886 to 3,823	No	ns	0.9974			TH experiment vs. TH GFP experiment	106	41,70 to 170,3	Yes	***	0.0007
Control 2 vs. 4 day	-9.5	No	ns	0.8534				Control 2 vs. 10 hours	-6.878	-10,23 to -3,523	Yes	****	<0,0001			GFP control vs. GFP experiment	-122	-186,3 to -57,70	Yes	***	0.0001
Control 2 vs. Control 3	-0.25	No	ns	>0,9999				Control 2 vs. Control 3	0	-3,355 to 3,355	No	ns	>0,9999			GFP control vs. TH GFP control	48.25	-16,05 to 112,5	No	ns	0.213
Control 2 vs. 5 days	-10.75	No	ns	0.4678				Control 2 vs. 24 hours	-0.3755	-3,730 to 2,979	No	ns	0.9991			GFP control vs. TH GFP experiment	-13	-77,30 to 51,30	No	ns	0.986
4 day vs. Control 3	9.25	No	ns	0.956				10 hours vs. Control 3	6.878	3,523 to 10,23	Yes	****	<0,0001			GFP experiment vs. TH GFP control	170.3	106,0 to 234,5	Yes	****	<0,0001
4 day vs. 5 days	-1.25	No	ns	>0,9999				10 hours vs. 24 hours	6.502	3,147 to 9,857	Yes	***	0.0001			GFP experiment vs. TH GFP experiment	109	44,70 to 173,3	Yes	***	0.0005
Control 3 vs. 5 days	-10.5	No	ns	0.5299				Control 3 vs. 24 hours	-0.3755	-3,730 to 2,979	No	ns	0.9991			TH GFP control vs. TH GFP experiment	-61.25	-125,5 to 3,045	No	ns	0.0671
			29.2609

## Sheet: Fluorescence intensity 3%  3 d1
3 % NaCl 3 d		№	area	mean	min	mix	intden	rawintden	FI	Average							area	mean	min	mix	intden	rawintden	FI	Average
ex2	1	1	22.714	26.3	13	42	597.358	37135	15.1083		597.378			k1	1	1	3.812	25.211	17	49	96.115	5975	11.658
		2	29.952	31.309	17	57	937.788	58298	20.1173	20.8881						2	5.63	26.477	13	47	149.07	9267	12.924	11.9767
		3	25.641	41.364	12	73	1060.64	65935	30.1723							3	5.051	24.901	17	35	125.777	7819	11.348
###- negative control		4	13.255	29.346	15	47	388.978	24181	18.1543							4	10.729	13.438	7	22	144.18	8963
		5	15.33	12.399	3	20	190.074	11816								5	18.66	14.059	7	23	262.332	16308	13.553
		6	10.81	11.333	5	18	122.512	7616	11.1917							6	9.748	13.162	7	20	128.303	7976
		7	15.99	9.843	3	18	157.387	9784
	2	1	23.148	21.859	12	44	505.989	31455	10.351
		2	33.556	19.788	7	37	663.987	41277	8.28	8.42525
		3	19.577	17.849	9	42	349.423	21722	6.341					Sample number	1	2	3	4	5	6	7	8	9	10	11	12	13	14	15	16	17	18	19	20		Average
		4	22.698	20.237	10	46	459.339	28555	8.729					Ex 1	20.8881	8.42525	13.2012	14.8604	12.842	14.3149	17.6947	15.5894	9.98758	5.70415	12.0912	20.5349		9.1845								13.486
		5	10.987	12.813	7	20	140.77	8751						Ex 2	44.3875	23.6424	27.3962	29.2847	34.1725	39.767	35.6366	27.3878	31.1726	24.6263	22.1221	28.1593	29.378	23.1368	22.0742	28.5415	25.8347	26.8646	25.3495	14.1688		28.1551
		6	17.807	11.603	5	18	206.61	12844	11.508					Ex 3	10.3465	18.667	14.9797	15.9027	8.6775	16.1092	0	15.9902	10.91	22.3438	12.7221	14.2634	12.4449	19.4955	0	15.888	5.245					12.5874
		7	28.601	10.108	3	17	289.1	17972						Ex 4	31.5882	24.0765	31.9123	31.0391	25.0099	26.2272	16.0972	20.3726	24.4992	22.5227	19.3028	15.6655	39.2925	18.6482	17.8889	16.2986	6.88767					22.784
														Cntrl 1	11.9767																					11.9767
	3	1	13.545	29.166	15	69	395.043	24558	14.5097					Cntrl 2	18.871						20.758								20.758							20.129
		2	15.346	31.814	15	47	488.23	30351	17.1577	13.2012				Cntrl 3	16.4905	0	8.1495																			8.21333
		3	28.601	25.113	7	42	718.261	44651	10.4567					Cntrl 4	27.9023	27.802	58.138	25.3835	15.4712	35.483	45.4363	29.1131	28.4763	32.5783	21.0903	4.1695	14.3325	1.236	6.62575	19.5712	8.739	22.0911				23.5355
		4	20.944	23.603	10	40	494.342	30731	8.94667
		5	10.713	31.081	17	74	332.983	20700	16.4247								Cntrl	Ex
		6	9.185	26.368	13	44	242.193	15056	11.7117								11.9767	13.486
		7	23.952	13.396	7	20	320.854	19946									20.129	28.1551
		8	21.523	18.238	10	29	392.549	24403	14.6563								8.21333	12.5874
		9	17.212	12.335	7	18	212.305	13198									23.5355	22.784
																				Paired t test
	4	1	7.287	33.693	22	49	245.522	15263	20.9287					Normality test						P value				0.179
		2	18.724	27.643	15	42	517.603	32177	14.8787	14.8604				Shapiro-Wilk test						P value summary				ns
		3	15.861	31.184	13	68	494.6	30747	18.4197					W			0.9388	0.8854		Significantly different (P < 0.05)?				No
		4	24.773	26.163	12	46	648.126	40291	13.3987					P value			0.6471	0.3623		One- or two-tailed P value?				Two-tailed
		5	14.687	26.559	15	57	390.056	24248	13.7947					Passed normality test (alpha=0.05)?			Yes	Yes		t, df				t=1,747, df=3
		6	25.287	28.101	10	57	710.604	44175	15.3367					P value summary			ns	ns		Number of pairs				4
		7	15.507	24.294	9	49	376.721	23419	11.5297
		8	11.453	23.361	13	37	267.56	16633	10.5967
		9	17.293	11.202	3	20	193.709	12042
		10	13.142	14.361	9	25	188.738	11733	12.7643
		11	16.907	12.73	7	22	215.216	13379
	5	1	10.247	24.418	12	44	250.203	15554	10.9373
		2	12.161	30.921	17	85	376.029	23376	17.4403	12.842
		3	33.861	28.346	13	57	959.826	59668	14.8653
		4	13.995	26.931	13	81	376.898	23430	13.4503
		5	28.424	29.151	15	56	828.596	51510	15.6703
		6	13.191	22.089	13	37	291.368	18113	8.60833
		7	24.612	24.108	10	37	593.352	36886	10.6273
		8	19.464	24.617	10	40	479.141	29786	11.1363
		9	25.223	23.055	13	40	581.529	36151
		10	14.574	12.562	7	22	183.076	11381
		11	39.636	12.913	7	34	511.812	31817	13.4807
		12	32.816	14.967	7	23	491.157	30533
	6	1	10.134	27.324	15	49	276.906	17214	14.283
		2	6.788	31	20	46	210.439	13082	17.959	14.3149
		3	24.676	31.081	15	69	766.954	47678	18.04
		4	21.346	33.13	15	51	707.21	43964	20.089
		5	25.207	22.728	10	37	572.907	35615	9.687
		6	20.832	23.363	12	35	486.685	30255	10.322
		7	17.067	22.865	12	39	390.249	24260	9.824
		8	24.419	11.835	7	20	289.003	17966
		9	14.301	13.724	5	25	196.267	12201	13.041
		10	22.778	13.564	5	22	308.966	19207
	7	1	21.25	30.995	17	51	658.63	40944	16.5863
		2	17.1	28.666	15	42	490.176	30472	14.2573	17.6947
		3	35.373	44.885	13	78	1587.73	98702	30.4763
		4	18.483	27.632	15	44	510.718	31749	13.2233
		5	33.186	43.764	13	85	1452.34	90285	29.3553
		6	27.202	27.189	13	42	739.575	45976	12.7803
		7	25.899	43.533	15	71	1127.44	70088	29.1243
		8	16.585	26.643	13	39	441.87	27469	12.2343
		9	17.856	28.995	13	47	517.716	32184	14.5863
		10	9.845	28.699	17	42	282.537	17564	14.2903
		11	12.788	21.907	12	34	280.156	17416	7.49833
		12	22.408	32.332	20	54	724.503	45039	17.9233
		13	15.089	15.813	10	23	238.605	14833
		14	7.158	15.056	9	22	107.777	6700	14.4087
		15	6.402	12.357	7	20	79.112	4918
	8	1	11.872	25.118	12	74	298.188	18537	13.2493
		2	8.96	44.036	25	71	394.56	24528	32.1673	15.5894
		3	40.939	28.246	13	52	1156.35	71885	16.3773
		4	11.775	21.781	12	34	256.477	15944	9.91233
		5	10.327	28.868	13	42	298.124	18533	16.9993
		6	14.429	33.673	15	52	485.881	30205	21.8043
		7	32.542	21.271	10	40	692.202	43031	9.40233
		8	15.25	20.435	12	30	311.62	19372	8.56633
		9	11.341	24.109	12	35	273.416	16997	12.2403
		10	19.689	28.783	13	59	566.714	35230	16.9143
		11	12.081	25.719	12	40	310.703	19315	13.8503
		12	13.77	12.259	3	20	168.808	10494
		13	15.507	11.519	5	20	178.62	11104	11.8687
		14	20.976	11.828	5	22	248.112	15424
	9	1	15.298	26.551	13	42	406.174	25250	10.768
		2	23.18	25.654	13	44	594.672	36968	9.871	9.98758
		3	20.108	31.219	17	59	627.745	39024	15.436
		4	10.44	28.482	15	44	297.352	18485	12.699
		5	19.046	21.177	10	35	403.327	25073	5.394
		6	16.134	28.224	13	44	455.382	28309	12.441
		7	16.392	24.843	9	40	407.22	25315	9.06
		8	13.721	24.546	13	37	336.811	20938	8.763
		9	18.724	21.508	10	34	402.716	25035	5.725
		10	16.713	26.687	15	42	446.036	27728	10.904
		11	16.569	26.75	12	42	443.205	27552	10.967
		12	14.654	23.606	10	37	345.932	21505	7.823
		13	20.638	15.613	10	25	322.221	20031
		14	18.435	17.976	10	29	331.374	20600	15.783
		15	17.437	13.76	7	22	239.941	14916
	10	1	11.872	28.432	17	41	337.535	20983	11.9553
		2	12.981	27.654	14	47	358.994	22317	11.1773	5.70415
		3	18.756	28.979	15	48	543.55	33790	12.5023
		4	16.778	20.381	10	33	341.943	21257	3.90433
		5	15.041	20.206	10	31	303.915	18893	3.72933
		6	12.66	19.338	7	31	244.815	15219	2.86133
		7	21.041	20.605	10	33	433.537	26951	4.12833
		8	17.566	20.159	10	47	354.12	22014	3.68233
		9	22.151	18.471	9	33	409.134	25434	1.99433
		10	15.893	18.809	9	34	298.928	18583	2.33233
		11	14.912	20.955	12	36	312.473	19425	4.47833
		12	10.665	14.05	7	24	149.842	9315
		13	16.955	18.157	10	27	307.84	19137	16.4767
		14	25.561	17.223	9	26	440.245	27368
	11	1	11.711	23.613	12	37	276.52	17190	10.3453
		2	13.351	21.763	13	34	290.564	18063	8.49533	12.0912
		3	12.322	27.567	13	42	339.674	21116	14.2993
		4	11.679	27.081	13	40	316.269	19661	13.8133
		5	24.113	28.828	15	46	695.129	43213	15.5603
		6	11.212	23.301	12	39	261.255	16241	10.0333
		7	15.185	13.748	9	22	208.766	12978
		8	7.93	13.229	7	20	104.914	6522	13.2677
		9	15.008	12.826	7	23	192.503	11967
	12	1	14.88	64.13	30	85	954.228	59320	51.6277
		2	10.922	23.61	10	39	257.877	16031	11.1077	20.5349
		3	13.255	21.313	12	34	282.504	17562	8.81067
		4	14.124	23.096	12	37	326.194	20278	10.5937
		5	13.416	12.008	7	18	161.102	10015
		6	22.762	14.033	7	25	319.406	19856	12.5023
		7	13.046	11.466	5	18	149.585	9299
	13
	14	1	10.006	21.706	12	34	217.179	13501	8.1255
		2	23.566	23.824	13	39	561.438	34902	10.2435	9.1845
		3	13.754	15.006	9	25	206.385	12830
		4	26.092	12.155	5	20	317.154	19716	13.5805
	15

## Sheet: 2
3 % NaCl 3 d			area	mean	min	mix	intden	rawintden	FI	Average							area	mean	min	mix	intden	rawintden	FI	Average
ex2	1	1	104.399	57.253	26	85	5977.21	57597	44.3875	44.3875				cntrl2	6	1	108.343	34.945	18	85	3786.08	36483	18.871	18.871
		2	90.804	12.783	7	20	1160.74	11185								2	127.749	16.407	9	23	2095.97	20197	16.074
		3	67.662	12.948	7	21	876.081	8442	12.8655							3	107.928	15.741	9	23	1698.92	16371
	2	1	37.36	36.336	23	56	1357.5	13081	25.9723						7	1	77.729	34.061	13	61	2647.55	25512	20.758	20.758
		2	142.381	41.03	20	61	5841.89	56293	30.6663	23.6424						2	42.963	13.679	9	20	587.686	5663	13.303
		3	82.399	34.796	17	52	2867.14	27628	24.4323							3	59.36	12.927	7	20	767.323	7394
		4	95.474	31.762	17	49	3032.45	29221	21.3983
		5	75.757	40.636	25	61	3078.43	29664	10.1877						15	1	77.729	34.061	13	61	2647.55	25512	20.758	20.758
		6	81.257	32.755	20	46	2661.55	25647	22.3913							2	42.963	13.679	9	20	587.686	5663	13.303
		7	31.444	40.812	27	56	1283.3	12366	30.4483							3	59.36	12.927	7	20	767.323	7394
		8	62.889	12.738	7	20	801.051	7719
		9	164.901	9.558	3	15	1576.16	15188	10.3637
		10	66.728	8.795	3	22	586.856	5655
	3	1	69.426	49.649	30	71	3446.93	33215	34.8073						Sample number	1	2	3	4	5	6	7	8	9	10	11	12	13	14	15	16	17	18	19	20
		2	78.766	48.814	22	76	3844.92	37050	33.9723	27.3962					ex2	44.3875	23.6424	27.3962	29.2847	34.1725	39.767	35.6366	27.3878	31.1726	24.6263	22.1221	28.1593	29.378	23.1368	22.0742	28.5415	25.8347	26.8646	25.3495	14.1688
		3	113.843	53.743	34	73	6118.25	58956	38.9013						cntrl2	18.871	20.758	20.758
		4	66.936	40.676	18	61	2722.68	26236	25.8343
		5	95.059	38.454	25	56	3655.42	35224	8.49967
		6	53.652	34.646	23	52	1858.84	17912	19.8043
		7	84.266	44.796	20	71	3774.76	36374	29.9543
		8	99.833	14.862	9	23	1483.69	14297
		9	99.522	16.126	9	25	1604.9	15465	14.8417
		10	101.493	13.537	7	23	1373.9	13239
	4	1	45.35	28.86	18	51	1308.83	12612	17.333
		2	67.143	45.794	29	66	3074.79	29629	34.267	29.2847
		3	51.784	32.774	18	47	1697.16	16354	21.247
		4	62.473	47.04	22	76	2938.74	28318	35.513
		5	75.549	52.867	20	85	3994.05	38487	41.34
		6	27.397	34.553	23	49	946.649	9122	23.026
		7	68.7	42.237	23	61	2901.69	27961	30.71
		8	217.1	56.34	27	85	12231.4	117863	44.813
		9	71.813	26.84	15	46	1927.44	18573	15.313
		10	111.663	10.692	3	17	1193.95	11505
		11	43.482	12.115	3	20	526.769	5076	11.527
		12	95.059	11.774	5	22	1119.23	10785
	5	1	187.732	73.121	34	85	13727.1	132276	61.345
		2	131.277	46.021	22	71	6041.56	58217	34.245	34.1725
		3	100.663	37.286	18	63	3753.28	36167	25.51
		4	133.768	37.834	18	63	5060.97	48768	26.058
		5	97.861	54.633	25	80	5346.46	51519	42.857
		6	141.862	32.799	13	69	4652.92	44836	21.023
		7	79.181	46.068	20	81	3647.74	35150	34.292
		8	67.04	68.048	37	85	4561.91	43959	56.272
		9	141.655	39.92	20	85	5654.88	54491	28.144
		10	94.333	47.758	23	73	4505.14	43412	35.982
		11	48.671	44.324	25	66	2157.3	20788	32.548
		12	38.709	40.273	17	57	1558.93	15022	28.497
		13	105.852	29.245	12	52	3095.65	29830	17.469
		14	110.314	10.486	3	18	1156.8	11147
		15	74.823	11.881	5	18	888.949	8566	11.776
		16	99.21	12.961	5	20	1285.89	12391
	6	1	111.352	42.352	18	71	4716.02	45444	31.064
		2	90.286	36.559	20	54	3300.71	31806	25.271	39.767
		3	63.719	31.943	18	44	2035.37	19613	20.655
		4	34.765	48.624	32	73	1690.41	16289	37.336
		5	108.55	64.669	42	85	7019.86	67644	53.381
		6	18.784	33.834	17	49	635.527	6124	22.546
		7	71.294	42.036	23	74	2996.96	28879	30.748
		8	89.663	71.716	32	85	6430.3	61963	60.428
		9	110.211	73.962	30	85	8151.43	78548	62.674
		10	84.474	62.393	22	85	5270.6	50788	51.105
		11	75.03	71.819	42	85	5388.59	51925	60.531
		12	48.36	32.753	17	59	1583.94	15263	21.465
		13	108.862	12.254	7	20	1333.94	12854
		14	153.485	10.405	0	20	1597.02	15389	11.288
		15	108.862	11.205	5	20	1219.79	11754
	7	1	114.362	52.173	29	83	5966.63	57495	38.3877
		2	103.258	43.806	18	69	4523.31	43587	30.0207	35.6366
		3	175.797	49.975	15	85	8785.51	84658	36.1897
		4	108.862	41.456	25	66	4512.93	43487	27.6707
		5	82.295	44.958	22	61	3699.84	35652	31.1727
		6	98.276	72.226	32	85	7098.1	68398	58.4407
		7	82.191	38.062	23	52	3128.34	30145	24.2767
		8	86.446	53.939	27	80	4662.78	44931	40.1537
		9	94.229	46.487	23	74	4380.4	42210	32.7017
		10	126.919	66.437	32	85	8432.15	81253	52.6517
		11	77.313	45.118	23	68	3488.24	33613	31.3327
		12	80.531	33.351	22	52	2685.74	25880	19.5657
		13	145.598	35.77	20	57	5208.13	50186	21.9847
		14	133.145	68.149	35	85	9073.7	87435	54.3637
		15	97.861	12.594	7	20	1232.45	11876
		16	134.287	15.102	7	23	2028	19542	13.7853	13.7853
		17	83.748	13.66	3	20	1144.03	11024
	8	2	118.409	32.122	17	61	3803.51	36651	18.9017
		3	101.182	37.032	18	69	3746.95	36106	23.8117	27.3878
		4	92.569	47.119	22	74	4361.73	42030	33.8987
		5	130.343	36.782	18	52	4794.27	46198	23.5617
		6	52.615	47.103	23	69	2478.29	23881	33.8827
		7	130.655	40.539	22	68	5296.54	51038	27.3187
		8	58.841	42.183	27	61	2482.13	23918	28.9627
		9	47.426	41.985	27	57	1991.16	19187	28.7647
		10	57.907	15.045	9	25	871.203	8395
		11	91.323	13.453	7	22	1228.61	11839	13.2203
		12	82.087	11.163	3	20	916.346	8830
	9	1	24.387	67.2	35	85	1638.84	15792	55.1327
		2	64.757	41.923	25	57	2714.79	26160	29.8557	31.1726
		3	40.058	37.469	25	52	1500.92	14463	25.4017
		4	72.436	38.275	22	56	2772.49	26716	26.2077
		5	109.484	49.893	23	78	5462.48	52637	37.8257
		6	116.852	26.091	15	39	3048.85	29379	14.0237
		7	65.691	27.412	17	39	1800.73	17352	15.3447
		8	72.851	53.291	37	71	3882.28	37410	41.2237
		9	74.615	50.88	37	69	3796.45	36583	38.8127
		10	69.53	39.566	23	63	2751.01	26509	27.4987
		11	128.268	43.639	27	64	5597.49	53938	31.5717
		12	25.84	12.671	7	18	327.415	3155
		13	46.596	12.243	5	20	570.459	5497	12.0673
		14	52.615	11.288	5	20	593.913	5723
	10	1	97.757	25.909	15	42	2532.77	24406	11.0747
		2	106.163	35.252	22	51	3742.49	36063	20.4177	24.6263
		3	83.436	49.393	32	76	4121.17	39712	34.5587
		4	68.181	37.307	27	54	2543.66	24511	22.4727
		5	51.888	35.078	18	49	1820.14	17539	18.3183
		6	123.079	63.617	34	85	7829.94	75450	48.7827
		7	63.407	31.594	22	46	2003.3	19304	16.7597
		8	73.889	14.944	7	23	1104.18	10640
		9	116.645	16.787	10	25	1958.16	18869	14.8343
		10	99.625	12.772	7	22	1272.4	12261
	11	1	34.454	37.292	22	54	1284.86	12381	23.1893
		2	165.835	41.019	18	85	6802.44	65549	26.9163	22.1221
		3	62.681	53.864	27	81	3376.26	32534	39.7613
		4	82.502	49.254	27	81	4063.57	39157	35.1513
		5	96.305	39.045	22	61	3760.24	36234	24.9423
		6	65.379	30.368	18	42	1985.45	19132	16.2653
		7	57.388	31.544	15	47	1810.28	17444	17.4413
		8	89.663	29.374	18	44	2633.74	25379	15.2713
		9	65.898	26.132	15	52	1722.07	16594	12.0293
		10	120.796	37.882	20	52	4576.02	44095	23.7793
		11	152.136	30.228	17	49	4598.75	44314	16.1253
		12	169.259	28.695	15	42	4856.84	46801	14.5923
		13	107.512	12.737	7	22	1369.43	13196
		14	108.343	16.267	9	25	1762.44	16983	14.1027
		15	102.22	13.304	7	22	1359.89	13104
	12	1	73.785	50.473	32	71	3724.12	35886	34.995
		2	47.633	53.105	35	73	2529.55	24375	37.627	28.1593
		3	92.569	51.038	30	85	4724.53	45526	35.56
		4	62.889	32.203	17	47	2025.2	19515	16.725
		5	154.316	41.286	20	80	6371.15	61393	25.808
		6	124.947	52.45	27	80	6553.48	63150	36.972
		7	169.363	39.741	20	59	6730.73	64858	24.263
		8	64.03	28.802	15	39	1844.21	17771	13.324
		9	154.731	14.192	5	22	2196.01	21161
		10	152.551	16.711	7	25	2549.27	24565	15.478
		11	160.542	15.531	7	30	2493.44	24027
	13	1	48.152	41.418	23	59	1994.38	19218	26.9347
		2	26.255	49.206	25	68	1291.91	12449	34.7227	29.378
		3	64.757	49.208	23	73	3186.56	30706	34.7247
		4	58.841	58.838	27	85	3462.09	33361	44.3547
		5	59.464	37.417	18	57	2224.97	21440	22.9337
		6	123.909	56.193	29	85	6962.78	67094	41.7097
		7	134.079	43.995	25	63	5898.86	56842	29.5117
		8	99.21	34.89	20	52	3461.46	33355	20.4067
		9	90.078	36.74	20	56	3309.43	31890	22.2567
		10	135.947	40.453	17	85	5499.43	52993	25.9697
		11	110.937	42.418	20	64	4705.74	45345	27.9347
		12	101.182	35.417	15	52	3583.61	34532	20.9337
		13	159.401	52.327	25	81	8341.03	80375	37.8437
		14	119.135	44.927	23	66	5352.38	51576	30.4437
		15	110.107	58.66	32	80	6458.84	62238	44.1767
		16	114.362	34.338	18	52	3927.01	37841	19.8547
		17	127.334	29.198	17	54	3717.9	35826	14.7147
		18	113.635	13.601	7	22	1545.54	14893
		19	160.646	16.131	9	25	2591.4	24971	14.4833
		20	190.222	13.718	7	25	2609.46	25145
	14	1	69.219	33.133	20	49	2293.46	22100	22.7683
		2	169.882	29.178	18	46	4956.78	47764	18.8133	23.1368
		3	98.691	32.285	18	52	3186.25	30703	21.9203
		4	90.493	33.531	18	56	3034.32	29239	23.1663
		5	112.701	38.095	17	66	4293.34	41371	27.7303
		6	81.88	34.828	22	49	2851.67	27479	24.4633
		7	70.568	34.837	22	51	2458.36	23689	24.4723
		8	52.926	48.182	27	78	2550.1	24573	37.8173
		9	178.496	39.545	22	57	7058.56	68017	29.1803
		10	73.266	31.799	17	56	2329.78	22450	21.4343
		11	223.016	29.3	13	52	6534.39	62966	18.9353
		12	118.409	23.258	13	37	2753.92	26537	12.8933
		13	51.162	27.548	17	37	1409.39	13581	17.1833
		14	128.579	9.964	3	15	1281.12	12345
		15	224.676	10.944	5	18	2458.78	23693	10.3647
		16	91.427	10.186	5	18	931.29	8974
	15	1	85.408	38.475	23	61	3286.08	31665	22.5973
		2	135.532	48.25	25	78	6539.47	63015	32.3723	22.0742
		3	91.531	44.759	27	64	4096.78	39477	28.8813
		4	106.267	44.631	22	80	4742.79	45702	28.7533
		5	74.823	39.856	25	59	2982.12	28736	23.9783
		6	111.767	39.152	18	83	4375.94	42167	23.2743
		7	63.719	39.725	23	66	2531.21	24391	23.8473
		8	47.53	42.159	20	63	2003.82	19309	26.2813
		9	83.955	28.859	17	44	2422.87	23347	12.9813
		10	215.959	25.593	12	47	5526.93	53258	9.71533
		11	83.54	26.011	15	47	2172.98	20939	10.1333
		12	89.663	12.126	3	32	1087.27	10477
		13	140.098	17.596	7	30	2465.21	23755	15.8777
		14	103.154	17.911	10	32	1847.64	17804
	16	1	50.435	39.512	23	56	1992.82	19203	24.0087
		2	61.955	45.824	27	68	2839.01	27357	30.3207	28.5415
		3	60.605	30.993	20	47	1878.35	18100	15.4897
		4	62.785	45.83	32	69	2877.41	27727	30.3267
		5	160.646	47.908	20	80	7696.17	74161	32.4047
		6	149.646	51.623	29	81	7725.12	74440	36.1197
		7	75.964	68.706	27	85	5219.23	50293	53.2027
		8	86.342	33.656	17	54	2905.95	28002	18.1527
		9	74.615	41.401	23	69	3089.11	29767	25.8977
		10	57.907	34.995	18	54	2026.44	19527	19.4917
		11	174.448	13.474	5	23	2350.43	22649
		12	141.032	17.474	9	27	2464.38	23747	15.5033
		13	134.391	15.562	9	23	2091.41	20153
	17	1	79.493	42.852	23	59	3406.46	32825	28.1223
		2	121.211	51.756	25	85	6273.39	60451	37.0263	25.8347
		3	113.013	43.904	20	64	4961.66	47811	29.1743
		4	106.475	30.896	15	46	3289.61	31699	16.1663
		5	122.249	39.511	20	59	4830.17	46544	24.7813
		6	58.115	39.009	25	59	2267	21845	24.2793
		7	180.26	45.811	22	76	8257.91	79574	31.0813
		8	61.851	32.943	20	71	2037.55	19634	18.2133
		9	117.164	38.397	23	59	4498.71	43350	23.6673
		10	80.531	16.753	5	23	1349.09	13000
		11	83.021	16.844	9	27	1398.39	13475	14.7297
		12	56.766	10.592	5	17	601.281	5794
	18	1	80.115	38.196	23	52	3060.06	29487	21.6917
		2	62.473	42.493	25	57	2654.71	25581	25.9887	26.8646
		3	119.447	57.669	23	85	6888.37	66377	41.1647
		4	94.955	61.433	34	85	5833.38	56211	44.9287
		5	69.426	45.783	29	66	3178.57	30629	29.2787
		6	79.078	34.52	20	49	2729.74	26304	18.0157
		7	89.455	48.14	30	85	4306.41	41497	31.6357
		8	73.266	40.554	20	59	2971.22	28631	24.0497
		9	55.417	30.29	10	49	1678.58	16175	13.7857
		10	64.86	34.611	22	51	2244.89	21632	18.1067
		11	116.333	14.365	7	23	1671.11	16103
		12	66.106	17.243	9	25	1139.88	10984	16.5043
		13	90.908	17.905	9	30	1627.73	15685
	19	1	76.587	47.425	30	68	3632.18	35000	31.8167
		2	98.691	34.372	20	49	3392.24	32688	18.7637	25.3495
		3	89.455	34.389	17	49	3076.25	29643	18.7807
		4	60.813	33.038	22	46	2009.11	19360	17.4297
		5	119.239	48.064	25	74	5731.06	55225	32.4557
		6	47.633	38.932	23	54	1854.49	17870	23.3237
		7	77.21	50.485	27	73	3897.95	37561	34.8767
		8	65.068	16.037	9	29	1043.47	10055
		9	110.003	14.671	9	23	1613.83	15551	15.6083
		10	74.2	16.117	9	25	1195.92	11524
	20	1	88.521	22.44	12	34	1986.38	19141	6.17667
		2	52.511	32.804	20	46	1722.59	16599	16.5407	14.1688
		3	90.908	45.038	27	66	4094.29	39453	28.7747
		4	69.634	31	17	47	2158.65	20801	14.7367
		5	57.181	24.105	13	40	1378.36	13282	7.84167
		6	66.002	27.206	17	40	1795.64	17303	10.9427
		7	58.322	15.929	9	23	929.007	8952
		8	105.126	17.747	10	25	1865.69	17978	16.2633
		9	95.059	15.114	7	25	1436.68	13844

## Sheet: 3
3 % NaCl 3 d			area	mean	min	mix	intden	rawintden	FI	Average							area	mean	min	mix	intden	rawintden	FI	Average
Ex 3														Cntrl 3	1	1	103.776	26.259	12	73	2725.07	26259	16.4905	16.4905
	1	1	101.805	21.25	12	37	2163.32	20846	10.3465	10.3465						2	44.313	10.845	5	18	480.589	4631	9.7685
		2	129.098	11.39	5	20	1470.41	14169	10.9035							3	90.597	8.692	3	15	787.456	7588
		3	72.436	10.417	3	18	754.559	7271
	2	1	74.408	29.317	13	44	2181.38	21020	18.667	18.667
		2	125.258	11.035	3	18	1382.2	13319	10.65						3	1	59.775	18.726	10	32	1119.33	10786	8.1495	8.1495
		3	91.946	10.265	5	17	943.847	9095								2	98.484	11.967	5	20	1178.59	11357	10.5765
																3	157.636	9.186	0	15	1447.99	13953
	3	1	103.05	32.223	18	56	3320.54	31997	20.4703	14.9797
		2	107.72	22.939	10	35	2471.02	23811	11.1863
		3	71.294	25.333	10	66	1806.13	17404	13.5803
		4	80.634	28.281	17	42	2280.38	21974	16.5283
		5	67.455	21.949	12	34	1480.58	14267	10.1963				Sample number	1	2	3	4	5	6	7	8	9	10	11	12	13	14	15	16	17	18	19	20
		6	32.897	29.669	18	47	976.018	9405	17.9163				Ex 3	10.3465	18.667	14.9797	15.9027	8.6775	16.1092		15.9902	10.91	22.3438	12.7221	14.2634	12.4449	19.4955		15.888	5.245
		7	62.058	12.209	7	23	757.672	7301					Cntrl 3	16.4905		8.1495
		8	91.012	11.639	5	18	1059.25	10207	11.7527
		9	78.766	11.41	5	20	898.704	8660
	4	1	117.994	27.204	12	49	3209.91	30931	18.7607	15.9027
		2	134.909	23.258	12	44	3137.68	30235	14.8147
		3	95.786	30.025	17	47	2875.96	27713	21.5817
		4	54.483	20.514	9	34	1117.67	10770	12.0707
		5	103.776	25.387	13	42	2634.57	25387	16.9437
		6	62.37	19.178	10	34	1196.13	11526	10.7347
		7	56.351	24.856	13	40	1400.67	13497	16.4127
		8	50.124	24.346	12	49	1220.31	11759	15.9027
		9	82.087	9.125	2	15	749.059	7218
		10	112.909	7.469	2	12	843.288	8126	8.44333
		11	111.352	8.736	2	13	972.801	9374
	5	1	101.39	21.712	10	35	2201.41	21213	12.9665	8.6775
		2	167.08	18.963	7	30	3168.4	30531	10.2175
		3	107.201	15.895	7	25	1704.01	16420	7.1495
		4	102.324	16.912	7	49	1730.47	16675	8.1665
		5	51.473	13.633	5	25	701.736	6762	4.8875
		6	53.964	9.24	3	17	498.646	4805
		7	146.947	8.982	3	15	1319.93	12719	8.7455
		8	102.739	8.509	0	15	874.213	8424
	6	1	96.927	33.288	18	52	3226.51	31091	22.0267	16.1092
		2	53.756	34.691	22	54	1864.86	17970	23.4297
		3	136.674	24.88	12	40	3400.44	32767	13.6187
		4	146.636	27.562	17	42	4041.57	38945	16.3007
		5	84.993	21.026	12	35	1787.03	17220	9.76467
		6	54.171	22.776	12	39	1233.8	11889	11.5147
		7	87.38	10.215	3	18	892.581	8601
		8	42.652	12.547	3	20	535.175	5157	11.2613
		9	86.342	11.022	5	18	951.63	9170
	7
	8	1	106.475	35.764	15	57	3807.97	36694	25.392	15.9902
		2	77.625	23.34	12	85	1811.73	17458	12.968
		3	89.144	26.813	12	40	2390.18	23032	16.441
		4	214.091	25.442	9	49	5446.92	52487	15.07
		5	443.541	24.929	10	71	11057.1	106547	14.557
		6	70.568	21.885	13	30	1544.4	14882	11.513
		7	82.502	9.192	3	17	758.398	7308
		8	66.624	11.732	5	22	781.644	7532	10.372
		9	109.277	10.192	3	18	1113.73	10732
	9	1	64.03	20.865	9	32	1336.02	12874	9.09433	10.91
		2	165.42	19.181	9	30	3172.97	30575	7.41033
		3	103.154	23.582	13	35	2432.62	23441	11.8113
		4	129.098	25.621	13	40	3307.56	31872	13.8503
		5	118.513	24.012	12	42	2845.76	27422	12.2413
		6	130.966	22.567	10	49	2955.45	28479	10.7963
		7	112.079	26.53	13	42	2973.4	28652	14.7593
		8	100.975	20.075	12	35	2027.07	19533	8.30433
		9	83.955	18.481	9	29	1551.56	14951	6.71033
		10	120.796	17.316	7	29	2091.72	20156	5.54533
		11	108.239	31.257	12	52	3383.22	32601	19.4863
		12	78.455	9.045	3	15	709.624	6838
		13	104.088	14.322	7	23	1490.75	14365	11.7707
		14	72.955	11.945	5	22	871.411	8397
	10	1	85.097	52.69	29	71	4483.77	43206	31.5555	22.3438
		2	79.908	34.687	22	52	2771.77	26709	13.5525
		3	127.749	43.058	25	59	5500.67	53005	21.9235
		4	85.927	18.035	12	29	1549.69	14933
		5	56.247	24.234	15	37	1363.1	13135	21.1345
	11	1	114.673	23.809	10	46	2730.26	26309	13.5335	12.7221
		2	81.153	22.384	13	32	1816.5	17504	12.1085
		3	82.295	20.127	9	34	1656.38	15961	9.8515
		4	77.625	19.811	12	30	1537.86	14819	9.5355
		5	114.984	21.022	12	32	2417.16	23292	10.7465
		6	104.918	24.82	13	39	2604.06	25093	14.5445
		7	102.116	20.611	12	32	2104.69	20281	10.3355
		8	33.52	27.69	17	44	928.177	8944	17.4145
		9	100.871	32.632	17	56	3291.58	31718	22.3565
		10	102.842	17.07	9	29	1755.48	16916	6.7945
		11	56.973	11.377	5	20	648.188	6246
		12	104.088	10.398	5	18	1082.29	10429	10.2755
		13	61.643	10.153	3	18	625.876	6031
	12	1	48.152	23.985	15	34	1154.93	11129	14.2645	14.2634
		2	67.662	23.819	13	34	1611.65	15530	14.0985
		3	65.172	26.71	17	49	1740.75	16774	16.9895
		4	99.522	36.366	13	85	3619.2	34875	26.6455
		5	81.049	29.592	15	51	2398.38	23111	19.8715
		6	83.436	17.698	7	35	1476.63	14229	7.9775
		7	81.153	17.931	9	27	1455.15	14022	8.2105
		8	169.986	20.909	9	34	3554.24	34249	11.1885
		9	90.078	24.979	10	44	2250.08	21682	15.2585
		10	129.721	17.85	9	27	2315.46	22312	8.1295
		11	147.881	10.308	5	17	1524.37	14689
		12	64.445	10.011	5	18	645.178	6217	9.7205
		13	66.313	9.43	3	15	625.357	6026
	13	1	122.041	25.253	10	39	3081.85	29697	14.8113	12.4449
		2	105.644	24.805	13	56	2620.46	25251	14.3633
		3	95.993	21.043	10	35	2020.01	19465	10.6013
		4	54.171	23.299	13	46	1262.13	12162	12.8573
		5	72.436	19.814	10	42	1435.23	13830	9.37233
		6	63.407	19.989	9	35	1267.42	12213	9.54733
		7	102.946	26.003	15	46	2676.91	25795	15.5613
		8	106.682	11.971	5	20	1277.07	12306
		9	61.021	10.027	3	17	611.866	5896	10.4417
		10	125.466	9.327	3	15	1170.18	11276
	14	1	34.869	49.506	20	71	1726.22	16634	31.5915	19.4955
		2	112.079	32.16	18	51	3604.47	34733	14.2455
		3	120.588	39.365	22	57	4746.94	45742	21.4505
		4	71.294	36.25	22	56	2584.45	24904	18.3355
		5	119.239	33.075	18	56	3943.82	38003	15.1605
		6	114.258	34.104	22	57	3896.6	37548	16.1895
		7	42.445	23.902	17	32	1014.52	9776
		8	33.52	13.889	9	22	465.541	4486	17.9145
		9	77.729	21.94	13	32	1705.36	16433
	15
	16	1	110.314	19.681	12	30	2171.11	20921	10.759	15.888
		2	98.588	26.031	13	57	2566.29	24729	17.109
		3	154.523	28.718	15	61	4437.59	42761	19.796
		4	119.032	8.689	3	13	1034.24	9966
		5	68.492	9.155	3	15	627.017	6042	8.922
	17	1	83.748	14.985	9	25	1254.97	12093	4.868	5.245
		2	147.881	14.412	7	25	2131.26	20537	4.295
		3	72.851	16.689	9	30	1215.85	11716	6.572
		4	95.267	9.288	3	17	884.798	8526
		5	114.881	10.946	3	18	1257.46	12117	10.117

## Sheet: 4
3 % NaCl 3 d			area	mean	min	mix	intden	rawintden	FI	Average							area	mean	min	mix	intden	rawintden	FI	Average
Ex 4	1	1	63.304	50.057	35	71	3168.82	30535	30.0537					Cntrl 4	1	1	36.218	50.931	34	85	1844.63	17775	27.9023
		2	44.52	54.844	30	76	2441.65	23528	34.8407	31.5882						2	74.823	26.549	17	39	1986.49	19142		27.9023
		3	63.719	70.832	34	85	4513.34	43491	50.8287							3	194.166	25.71	17	40	4991.96	48103	23.0287
		4	51.162	51.361	22	85	2627.72	25321	31.3577							4	221.563	16.827	9	27	3728.17	35925
		5	81.153	46.23	29	63	3751.73	36152	26.2267
		6	48.36	36.225	25	49	1751.85	16881	16.2217						2	1	65.691	52.795	29	85	3468.11	33419	31.895
		7	64.653	20.809	13	30	1345.36	12964								2	50.435	44.609	27	71	2249.87	21680	23.709	27.802
		8	81.049	18.3	10	27	1483.17	14292	20.0033							3	176.731	22.397	12	35	3958.24	38142
		9	61.643	20.901	12	29	1288.38	12415								4	276.979	21.684	12	37	6006.06	57875	20.9
																5	69.53	18.619	12	30	1294.61	12475
	2	1	54.586	38.287	20	54	2089.95	20139	21.94	24.0765
		2	48.567	42.56	25	85	2067.02	19918	26.213						3	1	64.238	81.037	49	85	5205.64	50162	58.138
		3	48.567	19.318	12	30	938.243	9041								2	86.861	22.28	12	32	1935.22	18648		58.138
		4	127.749	16.593	10	29	2119.74	20426	16.347							3	197.279	23.518	15	35	4639.53	44707	22.899
		5	137.296	13.13	7	27	1802.7	17371
															4	1	61.436	43.289	27	61	2659.48	25627	21.332
	3	1	72.125	44.412	22	74	3203.16	30866	15.7807	31.9123						2	58.53	62.631	42	85	3665.8	35324	40.674	25.3835
		2	102.427	77.248	46	85	7912.33	76244	48.6167							3	36.737	45.271	25	71	1663.12	16026	23.314
		3	93.087	59.971	39	81	5582.55	53794	31.3397							4	34.039	41.155	27	61	1400.88	13499	19.198
		4	39.435	41.366	30	52	1631.26	15719								5	32.274	53.749	35	76	1734.73	16716	31.792
		5	87.587	24.366	15	37	2134.16	20565	28.6313							6	49.813	37.948	25	51	1890.29	18215	15.991
		6	48.567	20.162	12	29	979.235	9436								7	167.807	23.709	13	34	3978.48	38337
																8	157.118	23.752	13	35	3731.91	35961	21.957
	4	1	88.314	54.204	34	76	4787	46128	33.5913	31.0391						9	184.93	18.41	10	27	3404.49	32806
		2	73.37	40.379	25	61	2962.61	28548	19.7663
		3	53.445	35.132	22	57	1877.63	18093	14.5193						5	1	28.954	54.502	32	76	1578.03	15206	13.417
		4	91.22	76.892	30	85	7014.04	67588	56.2793							2	46.596	43.169	32	57	2011.5	19383	2.084	15.4712
		5	81.465	23.966	15	34	1952.35	18813								3	70.983	83.594	56	85	5933.73	57178	42.509
		6	95.682	20.658	12	30	1976.63	19047	20.6127							4	28.227	44.96	30	63	1269.08	12229	3.875
		7	133.457	17.214	10	27	2297.3	22137								5	132.834	25.185	15	35	3345.44	32237
																6	173.618	17.479	5	29	3034.63	29242	41.085
	5	1	144.353	33.663	20	52	4859.33	46825	14.71	25.0099						7	232.148	24.732	15	56	5741.43	55325
		2	90.804	50.72	27	81	4605.6	44380	31.767
		3	54.794	40.741	22	59	2232.34	21511	21.788						6	1	32.482	57.438	34	85	1865.69	17978	36.312
		4	53.03	37.278	23	49	1976.84	19049	18.325							2	37.36	55.011	32	85	2055.19	19804	33.885	35.483
		5	99.418	40.325	23	68	4008.99	38631	21.372							3	84.785	55.789	35	73	4730.13	45580	34.663
		6	93.503	46.609	25	85	4358.09	41995	27.656							4	60.19	44.671	30	64	2688.74	25909	23.545
		7	99.729	51.916	30	74	5177.51	49891	32.963							5	42.652	70.136	51	85	2991.46	28826	49.01
		8	118.098	50.451	23	73	5958.12	57413	31.498							6	199.355	24.691	15	37	4922.33	47432
		9	122.352	18.751	10	37	2294.19	22107								7	135.117	18.655	10	27	2520.63	24289	21.126
		10	90.493	16.425	9	29	1486.39	14323	18.953							8	142.693	20.032	12	30	2858.42	27544
		11	176.212	21.683	12	32	3820.84	36818
															7	1	32.897	48.918	35	66	1609.26	15507	30.365
	6	1	90.701	48.097	25	80	4362.45	42037	27.0777	26.2272						2	40.058	67.358	44	85	2698.19	26000	48.805	45.4363
		2	118.824	52.07	29	81	6187.15	59620	31.0507							3	71.813	75.692	52	85	5435.71	52379	57.139
		3	77.521	43.806	23	71	3395.88	32723	22.7867							4	245.328	20.251	10	30	4968.09	47873
		4	108.135	45.769	22	68	4949.2	47691	24.7497							5	94.437	18.819	10	27	1777.17	17125	18.553
		5	101.805	54.913	25	85	5590.44	53870	33.8937							6	121.315	16.589	7	25	2012.43	19392
		6	50.85	33.578	17	57	1707.43	16453	12.5587
		7	56.87	49.542	29	85	2817.43	27149	28.5227						8	1	67.143	47.618	27	80	3197.25	30809	28.5193
		8	79.7	50.197	25	74	4000.69	38551	29.1777							2	92.257	38.934	22	69	3591.91	34612	19.8353	29.1131
		9	119.55	23.734	15	34	2837.46	27342								3	62.785	65.124	39	85	4088.79	39400	46.0253
		10	89.144	18.641	10	27	1661.77	16013	21.0193							4	54.275	40.996	25	59	2225.07	21441	21.8973
		11	74.615	20.683	13	30	1543.26	14871								5	53.86	48.387	32	71	2606.14	25113	29.2883
																6	145.702	21.051	12	32	3067.11	29555
	7	1	65.898	34.239	22	46	2256.31	21742	5.38867	16.0972						7	234.846	16.701	9	27	3922.23	37795	19.0987
		2	60.709	48.815	32	71	2963.55	28557	19.9647							8	223.742	19.544	10	30	4372.83	42137
		3	46.907	54.462	35	78	2554.66	24617	25.6117
		4	56.351	42.274	25	68	2382.19	22955	13.4237						9	1	39.331	45.306	23	80	1781.95	17171	27.2473
		5	38.812	36.917	23	52	1432.84	13807								2	49.294	33.764	20	52	1664.37	16038	15.7053	28.4763
		6	105.333	29.412	20	42	3098.04	29853	28.8503							3	89.248	41.764	22	64	3727.34	35917	23.7053
		7	148.919	20.222	10	32	3011.49	29019								4	78.455	57.573	20	85	4516.87	43525	39.5143
																5	47.53	57.227	30	78	2719.98	26210	39.1683
	8	1	75.549	40.462	20	85	3056.84	29456	14.2413	20.3726						6	80.842	43.576	20	68	3522.8	33946	25.5173
		2	45.247	45.326	23	71	2050.83	19762	19.1053							7	142.174	20.077	10	30	2854.37	27505
		3	52.303	48.054	29	73	2513.36	24219	21.8333							8	187.42	15.795	9	25	2960.22	28525	18.0587
		4	56.039	52.531	29	85	2943.83	28367	26.3103							9	126.607	18.304	10	29	2317.43	22331
		5	78.974	31.049	18	46	2452.03	23628
		6	157.429	26.463	17	40	4166	40144	26.2207						10	1	84.785	49.733	22	85	4216.65	40632	31.244
		7	112.805	21.15	12	30	2385.82	22990								2	70.879	52.589	32	78	3727.44	35918	34.1	32.5783
																3	49.501	41.816	25	59	2069.93	19946	23.327
	9	1	62.577	39.524	25	63	2473.3	23833	19.9407	24.4992						4	75.445	57.025	22	85	4302.26	41457	38.536
		2	41.095	38.263	25	56	1572.42	15152	18.6797							5	49.605	52.042	29	85	2581.54	24876	33.553
		3	91.427	43.069	23	66	3937.69	37944	23.4857							6	58.945	53.199	25	69	3135.81	30217	34.71
		4	30.199	55.474	34	80	1675.26	16143	35.8907							7	188.147	18.59	9	29	3497.68	33704
		5	148.089	18.144	9	27	2686.98	25892								8	165.939	19.154	10	29	3178.36	30627	18.489
		6	65.691	19.109	12	30	1255.28	12096	19.5833							9	141.032	17.723	9	30	2499.46	24085
		7	198.939	21.497	12	34	4276.63	41210
															11	1	41.926	41.894	27	63	1756.42	16925	20.6553
	10	1	61.539	43.194	25	73	2658.13	25614	25.2513	22.5227						2	51.577	35.6	22	61	1836.12	17693	14.3613	21.0903
		2	81.776	40.822	22	71	3338.28	32168	22.8793							3	45.869	51.794	30	71	2375.76	22893	30.5553
		3	68.7	37.577	22	57	2581.54	24876	19.6343							4	19.718	43.316	22	61	854.08	8230	22.0773
		4	64.757	38.277	25	85	2478.7	23885	20.3343							5	47.945	39.041	23	54	1871.82	18037	17.8023
		5	99.107	61.406	35	85	6085.76	58643	43.4633							6	149.749	18.161	10	29	2719.67	26207
		6	42.341	42.99	32	64	1820.24	17540	25.0473							7	180.467	23.173	13	35	4181.88	40297	21.2387
		7	89.352	38.107	22	85	3404.91	32810	20.1643							8	215.855	22.382	12	35	4831.31	46555
		8	26.048	32.088	22	47	835.816	8054	14.1453
		9	32.69	29.727	20	42	971.763	9364	11.7843						12	1	76.068	47.722	23	68	3630.1	34980	7.78
		10	62.473	17.734	10	25	1107.92	10676								2	61.539	46.234	23	83	2845.24	27417	6.292	4.1695
		11	31.756	17.317	12	27	549.912	5299	17.9427							3	61.955	45.663	29	63	2829.05	27261	5.721
		12	79.493	18.777	12	29	1492.62	14383								4	43.69	36.827	20	64	1608.95	15504	-3.115
																5	217.619	28.581	17	46	6219.84	59935
	11	1	90.389	47.703	29	83	4311.81	41549	30.2013	19.3028						6	202.675	24.889	15	39	5044.37	48608	39.942
		2	55.624	36.446	22	78	2027.27	19535	18.9443							7	289.121	26.398	15	44	7632.34	73546
		3	73.993	32.898	20	51	2434.18	23456	15.3963
		4	72.54	53.834	32	78	3905.11	37630	36.3323						13	1	61.747	53.486	32	83	3302.58	31824	20.062
		5	86.342	39.489	25	59	3409.58	32855	21.9873							2	80.634	45.039	22	69	3631.66	34995	11.615	14.3325
		6	65.794	29.35	18	44	1931.07	18608	11.8483							3	61.021	47.401	25	71	2892.46	27872	13.977
		7	72.125	38.845	23	57	2801.65	26997	21.3433							4	39.331	45.1	25	64	1773.85	17093	11.676
		8	152.344	30.527	17	52	4650.53	44813	13.0253							5	81.983	22.853	15	35	1873.58	18054
		9	79.493	28.664	18	44	2278.62	21957	11.1623							6	120.484	20.625	10	35	2485.03	23946	33.424
		10	91.323	30.289	17	44	2766.06	26654	12.7873							7	124.013	20.419	12	30	2532.25	24401
		11	80.738	15.965	7	25	1289.01	12421
		12	60.294	18.083	10	27	1090.28	10506	17.5017						14	1	57.388	46.429	30	69	2664.46	25675	0.275
		13	114.05	18.457	10	27	2105	20284								2	87.899	48.351	23	78	4249.96	40953	2.197	1.236
																3	120.484	22.469	12	35	2707.11	26086
	12	1	78.663	29.323	17	46	2306.64	22227	13.4605	15.6655						4	142.381	20.816	12	30	2963.86	28560	46.154
		2	56.87	26.889	13	39	1529.15	14735	11.0265							5	78.559	19.382	12	29	1522.61	14672
		3	79.389	36.916	22	56	2930.75	28241	21.0535
		4	39.228	33.46	15	54	1312.57	12648	17.5975						15	1	76.483	42.21	23	64	3228.38	31109	2.8695
		5	66.936	34.305	17	57	2296.26	22127	18.4425							2	16.916	41.227	30	59	697.378	6720	1.8865	6.62575
		6	53.652	27.845	15	42	1493.97	14396	11.9825							3	20.755	55.025	35	76	1142.06	11005	15.6845
		7	67.455	31.958	17	73	2155.75	20773	16.0955							4	55.624	45.403	27	71	2525.5	24336	6.0625
		8	135.74	16.138	9	25	2190.51	21108								5	134.079	24.255	12	39	3252.04	31337
		9	49.398	17.46	12	27	862.486	8311	15.8625							6	154.212	23.23	13	35	3582.36	34520	39.3405
		10	34.454	14.265	5	22	491.485	4736								7	195.411	21.572	12	32	4215.5	40621
	13	1	82.191	62.503	39	85	5137.14	49502	37.9107	39.2925					16	1	26.671	57.109	35	85	1523.13	14677	19.0827
		2	38.086	74.736	49	85	2846.38	27428	50.1437							2	48.152	58.086	37	83	2796.98	26952	20.0597	19.5712
		3	40.68	50.398	35	69	2050.21	19756	25.8057							3	169.986	30.368	18	46	5162.05	49742
		4	69.738	66.448	44	85	4633.93	44653	41.8557							4	267.017	20.682	10	32	5522.57	53216	38.0263
		5	33.105	65.339	40	85	2163.01	20843	40.7467							5	253.007	29.659	17	44	7503.97	72309
		6	65.794	26.91	18	35	1770.53	17061
		7	105.748	23.265	15	32	2460.23	23707	24.5923						17	1	82.71	55.414	29	85	4583.29	44165	18.107
		8	132.834	23.602	15	37	3135.09	30210								2	83.021	36.678	20	57	3045.01	29342	-0.629	8.739
																3	162.306	21.987	13	32	3568.56	34387
	14	1	35.699	54.733	27	73	1953.9	18828	28.076	18.6482						4	220.214	16.645	7	27	3665.49	35321	37.307
		2	31.444	41.614	30	57	1308.52	12609	14.957							5	183.373	16.911	10	25	3100.95	29881
		3	98.484	50.248	25	85	4948.58	47685	23.591
		4	92.984	40.244	22	61	3742.08	36059	13.587						18	1	68.804	43.139	25	85	2968.11	28601	25.5473
		5	58.426	39.687	25	57	2318.78	22344	13.03							2	78.247	32.739	18	54	2561.72	24685	15.1473	22.0911
		6	94.644	26.932	18	39	2548.96	24562								3	43.171	36.043	22	54	1556.02	14994	18.4513
		7	91.946	22.802	12	34	2096.6	20203	26.657							4	52.303	37.815	23	51	1977.88	19059	20.2233
		8	110.729	30.237	18	49	3348.14	32263								5	27.708	48.678	34	76	1348.78	12997	31.0863
																6	177.146	19.381	10	29	3433.34	33084
	15	1	133.975	40.361	23	71	5407.38	52106	23.8717	17.8889						7	218.865	14.262	7	23	3121.39	30078	17.5917
		2	62.058	36.343	18	56	2255.37	21733	19.8537							8	158.674	19.132	10	29	3035.77	29253
		3	86.653	30.347	17	63	2629.7	25340	13.8577
		4	81.361	30.957	17	49	2518.66	24270	14.4677
		5	69.219	33.883	18	52	2345.35	22600	17.3937
		6	414.068	15.623	9	25	6468.91	62335
		7	169.259	15.937	7	29	2697.46	25993	16.4893						Sample number	1	2	3	4	5	6	7	8	9	10	11	12	13	14	15	16	17	18	19	20
		8	164.071	17.908	10	27	2938.12	28312							Ex 4	31.5882	24.0765	31.9123	31.0391	25.0099	26.2272	16.0972	20.3726	24.4992	22.5227	19.3028	15.6655	39.2925	18.6482	17.8889	16.2986	6.88767	0	0	0
															Cntrl 4	27.9023	27.802	58.138	25.3835	15.4712	35.483	45.4363	29.1131	28.4763	32.5783	21.0903	4.1695	14.3325	1.236	6.62575	19.5712	8.739	22.0911
	16	1	76.483	35.642	17	56	2726	26268	17.948	16.2986
		2	88.521	36.926	17	85	3268.75	31498	19.232
		3	88.521	36.926	17	85	3268.75	31498	19.232
		4	83.644	30.798	17	46	2576.04	24823	13.104
		5	75.445	29.671	17	68	2238.56	21571	11.977
		6	148.504	16.328	7	25	2424.84	23366
		7	117.994	17.055	9	27	2012.43	19392	17.694
		8	98.691	19.699	12	30	1944.15	18734
	17	1	84.059	31.221	18	61	2624.4	25289	7.11467	6.88767
		2	80.946	31.185	22	46	2524.26	24324	7.07867
		3	50.228	30.579	18	74	1535.89	14800	6.47267
		4	72.851	27.932	13	71	2034.85	19608	3.82567
		5	114.05	31.131	17	47	3550.5	34213	7.02467
		6	66.521	33.916	20	49	2256.1	21740	9.80967
		7	158.882	22.375	13	35	3554.97	34256
		8	209.317	20.577	12	30	4307.03	41503	24.1063
		9	49.501	29.367	18	40	1453.7	14008

## Sheet: Fluorescence intensity 8,5%1
8,5 % 10 h			area	mean	min	mix	intden	rawintden	FI	Average							area	mean	min	mix	intden	rawintden	FI	Average
	1	1	30.925	41.211	17	61	1274.48	12281	26.367	33.4977					1	1	47.737	16.174	7	25	772.097	7440	5.38233	6.97
		2	43.275	39.247	15	61	1698.41	16366	39.247							2	37.982	20.937	12	30	795.239	7663	10.1453
###- negative control		3	59.879	34.879	22	52	2088.5	20125	34.879							3	47.737	16.174	7	25	772.097	7440	5.38233
		4	204.647	15.099	9	23	3090.05	29776								4	30.407	16.843	9	27	512.137	4935
		5	122.249	15.487	7	23	1893.3	18244	14.844							5	257.781	10.301	5	18	2655.33	25587
		6	124.636	13.946	5	23	1738.15	16749								6	151.099	12.295	7	20	1857.7	17901	10.7917
																7	247.196	9.779	3	17	2417.37	23294
	2	1	80.427	66.907	39	85	5381.12	51853	37.774	33.5743
		2	57.285	61.408	37	85	3517.71	33897	32.275						2	-
		3	72.332	53.582	32	76	3875.74	37347	24.449
		4	114.258	81.423	40	85	9303.25	89647	52.29						3	-
		5	20.963	63.347	39	85	1327.92	12796	34.214
		6	26.255	49.577	35	85	1301.67	12543	20.444						4	1	73.578	35.307	20	54	2597.84	25033	18.1527	28.3638
		7	208.383	30.566	20	44	6369.39	61376								2	86.757	38.575	20	78	3346.69	32249	38.575
		8	99.003	25.676	15	37	2542.01	24495	29.133							3	108.55	14.74	9	29	1600.03	15418
		9	168.222	31.157	15	42	5241.33	50506								4	100.975	18.545	12	27	1872.54	18044	17.1543
																5	127.334	18.178	10	29	2314.63	22304
	3	-
															5	-
	4	-
															6	1	95.163	27.433	15	44	2610.6	25156	6.001	28.521
	5	-														2	38.916	41.851	20	59	1628.67	15694	41.851
																3	61.747	37.711	20	54	2328.54	22438	37.711
	6	1	58.219	33.303	20	54	1938.86	18683	13.81	15.6871						4	165.005	25.637	13	52	4230.24	40763
		2	113.428	33.361	18	52	3784.11	36464	13.868							5	174.76	21.769	13	30	3804.34	36659	21.432
		3	74.719	40.968	17	63	3061.09	29497	21.475							6	168.429	16.89	10	25	2844.72	27412
		4	49.19	28.371	15	40	1395.59	13448	8.878
		5	43.067	35.964	22	49	1548.86	14925	16.471						7	1	82.502	35.774	22	52	2951.4	28440	18.5007	24.8528
		6	32.482	31.086	18	47	1009.75	9730	11.593							2	48.567	31.205	20	44	1515.55	14604	31.205
		7	60.917	43.208	23	63	2632.08	25363	23.715							3	154.212	18.181	10	29	2803.73	27017
		8	189.185	17.608	9	25	3331.22	32100								4	281.027	17.983	10	29	5053.6	48697	17.2733
		9	118.617	20.158	12	30	2391.11	23041	19.493							5	164.486	15.656	7	25	2575.21	24815
		10	224.572	20.713	10	32	4651.57	44823
															8	-
	7	-
															9	1	19.718	50.879	23	69	1003.21	9667	31.2173	32.5367
	8	1	72.125	59.187	34	85	4268.85	41135	40.3013	31.4906						2	64.238	33.856	20	51	2174.84	20957	33.856
		2	46.284	51.83	37	69	2398.9	23116	32.9443							3	51.266	19.881	13	27	1019.19	9821
		3	55.52	38.275	23	63	2125.03	20477	19.3893							4	57.285	23.118	15	30	1324.29	12761	19.6617
		4	81.361	71.851	34	85	5845.83	56331	52.9653							5	124.636	15.986	9	25	1992.4	19199
		5	78.766	43.611	23	64	3435.11	33101	24.7253
		6	57.077	36.962	20	56	2109.67	20329	18.0763						10	-
		7	59.153	68.298	44	85	4040.02	38930	49.4123
		8	37.256	49.357	29	69	1838.82	17719	30.4713						11	-
		9	62.785	66.588	39	85	4180.74	40286	47.7023
		10	39.331	44.939	29	63	1767.52	17032	26.0533						12	-
		11	49.813	37.404	20	52	1863.2	17954	18.5183
		12	63.823	36.213	20	59	2311.21	22271	17.3273
		13	138.023	16.627	9	27	2294.91	22114
		14	150.683	19.831	10	32	2988.14	28794	18.8857						Sample number	1	2	3	4	5	6	7	8	9	10	11	12	13	14	15	16	17	18	19	20		Average
		15	162.722	20.199	13	30	3286.81	31672							Ex 1	33.4977	33.5743			15.6871	15.6871		31.4906	26.0568	38.4135	33.8171	20.6939	25.6283	28.0226	22.7243	27.3998	57.3776	23.6464		22.7552		28.5295
															Cntrl 1	6.97			28.3638		28.521	24.8528		32.5367													24.2489
	9	1	52.096	56.629	37	74	2950.16	28428	26.6393	26.0568					Ex 2	28.3467	0	32.3081	22.1651	13.1779	0	31.1337	0	15.8781	33.6187	29.0957	22.531	24.2283	0	24.392	21.2387	0	0	0	0		14.9057
		2	53.03	46.108	29	64	2445.08	23561	16.1183						Cntrl 2	7.91383	17.8662	12.5562	12.215	10.3455	0	8.9085	0	0	11.3905	19.6877	8.32433	12.7997	0	0	9.01225	0	0	0	0		6.55098
		3	60.087	63.58	44	85	3820.32	36813	33.5903						Ex 3	42.246	53.2223	0	70.1758	0	31.8737	27.5839	32.4136	0	33.1377	24.1934	24.1934	21.804	24.6683	24.1779	17.6665	0	0	0	0		21.3678
		4	45.558	56.558	40	76	2576.67	24829	26.5683						Cntrl 3	12.5557	14.9493	0	0	13.2477	0	0	0	39.9255	12.4668	19.1563	30.0258	23.1715	23.087	0	0	0	0	0	0		9.42928
		5	58.53	56.007	37	80	3278.09	31588	26.0173						Ex 4	13.882	0	19.2983	0	12.418	8.58283	0	0	14.5637	15.456	5.591	0	0	14.245	68.8087	0	0	0	0	0		8.64228
		6	39.746	57.397	37	81	2281.32	21983	27.4073						Cntrl 4	15.0512	0	14.0093	0	11.948	16.1733	13.1417	1.92933	0	0	9.55267	0	0	0	0	0	0	0	0	0		4.09028
		7	56.766	30.876	20	42	1752.68	16889
		8	110.833	30.517	18	46	3382.28	32592	29.9897
		9	85.408	28.576	18	40	2440.61	23518										Cntrl	Ex
																		24.2489	28.5295
	10	1	39.643	55.814	34	78	2212.62	21321	35.3637	38.4135								6.55098	14.9057
		2	126.919	65.734	30	85	8342.9	80393	45.2837									9.42928	21.3678
		3	70.36	69.816	32	85	4912.26	47335	49.3657									4.09028	8.64227		Paired t test
		4	58.737	51.357	32	71	3016.57	29068	30.9067						Normality test						P value				0.0276
		5	20.133	51.469	27	80	1036.21	9985	31.0187						Shapiro-Wilk test						P value summary				*
		6	59.049	58.993	35	83	3483.47	33567	38.5427						W			0.8368	0.9932		Significantly different (P < 0.05)?				Yes
		7	154.316	18.027	10	29	2781.83	26806							P value			0.1861	0.9733		One- or two-tailed P value?				Two-tailed
		8	94.644	20.849	10	34	1973.21	19014	20.4503						Passed normality test (alpha=0.05)?			Yes	Yes		t, df				t=4,024, df=3
		9	183.373	22.475	13	34	4121.38	39714							P value summary			ns	ns		Number of pairs				4
	11	1	72.851	32.446	18	56	2363.72	22777	20.4517	33.8171
		2	80.219	59.537	29	85	4776	46022	47.5427
		3	40.68	40.86	22	61	1662.19	16017	28.8657
		4	73.266	55.731	22	85	4083.19	39346	43.7367
		5	50.643	63.859	30	85	3233.99	31163	51.8647
		6	28.85	35.745	22	51	1031.23	9937	23.7507
		7	39.02	35.947	20	57	1402.64	13516	23.9527
		8	72.644	50.559	23	85	3672.75	35391	38.5647
		9	39.435	46.366	25	69	1828.44	17619	34.3717
		10	56.351	53.632	22	83	3022.18	29122	41.6377
		11	72.332	29.244	17	44	2115.28	20383	17.2497
		12	175.071	11.633	5	18	2036.61	19625
		13	129.202	12.99	5	20	1678.27	16172	11.9943
		14	152.344	11.36	5	18	1730.58	16676
	12	1	44.416	31.147	20	44	1383.44	13331	11.1703	20.6939
		2	62.889	41.69	23	78	2621.81	25264	21.7133
		3	49.294	48.956	30	69	2413.22	23254	28.9793
		4	64.03	39.588	18	69	2534.84	24426	19.6113
		5	114.984	55.829	35	80	6419.51	61859	35.8523
		6	60.19	47.133	25	73	2836.94	27337	27.1563
		7	35.076	38.973	27	57	1367.05	13173	18.9963
		8	37.36	34.364	22	47	1283.82	12371	14.3873
		9	70.36	41.301	25	64	2905.95	28002	21.3243
		10	19.925	37.323	25	59	743.662	7166	17.3463
		11	108.446	31.072	20	47	3369.62	32470	11.0953
		12	161.995	19.571	10	29	3170.37	30550
		13	206.308	20.858	12	32	4303.19	41466	19.9767
		14	126.815	19.501	12	27	2472.99	23830
	13	1	59.671	57.626	40	85	3438.63	33135	38.0233	25.6283
		2	51.162	61.174	30	85	3129.8	30159	41.5713
		3	29.888	59.486	39	85	1777.9	17132	39.8833
		4	67.87	43.479	27	64	2950.88	28435	23.8763
		5	111.041	46.795	25	76	5196.19	50071	27.1923
		6	84.059	33.659	18	54	2829.36	27264	14.0563
		7	83.748	37.973	18	63	3180.13	30644	18.3703
		8	84.578	55.975	22	85	4734.28	45620	36.3723
		9	110.522	42.023	20	61	4644.41	44754	22.4203
		10	55.002	28.511	17	40	1568.17	15111	8.90833
		11	80.012	44.62	29	63	3570.12	34402	25.0173
		12	69.945	31.451	18	49	2199.85	21198	11.8483
		13	194.892	18.377	9	29	3581.53	34512
		14	219.176	21.147	12	32	4634.97	44663	19.6027
		15	170.505	19.284	12	29	3288.05	31684
	14	1	89.144	48.675	29	78	4339.1	41812	28.5423	28.0226
		2	61.436	52.939	37	78	3252.36	31340	32.8063
		3	84.266	58.915	35	81	4964.56	47839	38.7823
		4	65.898	43	30	83	2833.62	27305	22.8673
		5	75.549	52.247	30	83	3947.24	38036	32.1143
		6	29.161	51.794	30	76	1510.36	14554	31.6613
		7	28.331	55.227	35	83	1564.64	15077	35.0943
		8	72.851	69.972	37	85	5097.5	49120	49.8393
		9	47.841	41.935	25	63	2006.21	19332	21.8023
		10	87.587	46.297	22	69	4055.07	39075	26.1643
		11	58.737	41.682	25	69	2448.29	23592	21.5493
		12	58.841	31.439	18	51	1849.92	17826	11.3063
		13	68.285	31.897	18	61	2178.06	20988	11.7643
		14	191.052	17.653	10	27	3372.74	32500
		15	159.089	21.798	12	32	3467.8	33416	20.1327
		16	317.971	20.947	12	32	6660.69	64183
	15	1	73.162	56.379	27	85	4124.8	39747	38.893	22.7243
		2	100.144	28.747	17	44	2878.86	27741	11.261
		3	106.682	41.5	20	61	4427.31	42662	24.014
		4	79.804	30.124	18	42	2403.98	23165	12.638
		5	52.615	27.402	18	37	1441.77	13893	9.916
		6	84.163	57.11	32	80	4806.51	46316	39.624
		7	247.714	16.66	9	27	4126.98	39768
		8	168.118	18.291	10	27	3075.1	29632	17.486
		9	159.92	17.507	10	27	2799.78	26979
	16	1	88.521	65.43	44	85	5791.97	55812	44.5693	27.3998
		2	59.879	81.052	54	85	4853.31	46767	60.1913
		3	37.463	44.892	32	61	1681.8	16206	24.0313
		4	85.408	44.146	20	64	3770.41	36332	23.2853
		5	124.739	62.21	30	85	7759.99	74776	41.3493
		6	92.465	64.506	39	85	5964.55	57475	43.6453
		7	134.702	43.396	25	66	5845.52	56328	22.5353
		8	67.455	36.174	20	52	2440.1	23513	15.3133
		9	69.842	34.278	23	46	2394.02	23069	13.4173
		10	41.303	32.824	20	49	1355.74	13064	11.9633
		11	64.549	36.468	20	61	2353.96	22683	15.6073
		12	66.728	33.75	18	52	2252.05	21701	12.8893
		13	209.006	19.541	10	29	4084.23	39356
		14	286.216	23.296	13	35	6667.53	64249	20.8607
		15	165.316	19.745	10	29	3264.08	31453
	17	1	80.012	79.302	52	85	6345.1	61142	35.7327	57.3776
		2	64.653	64.13	46	85	4146.18	39953	64.13
		3	46.077	72.27	40	85	3329.98	32088	72.27
		4	111.871	51.299	35	69	5738.84	55300
		5	117.164	36.128	27	51	4232.94	40789	43.5693
		6	71.398	43.281	32	57	3090.15	29777
	18	1	82.71	30.499	15	47	2522.6	24308	12.7043	23.6464
		2	76.276	28.683	15	39	2187.82	21082	28.683
		3	63.304	29.552	20	42	1870.78	18027	29.552
		4	223.742	16.108	7	27	3603.95	34728
		5	181.92	17.528	9	34	3188.64	30726	17.7947
		6	164.382	19.748	10	30	3246.23	31281
	19	-
	20	1	110.833	30.831	18	46	3417.15	32928	9.54933	22.7552
		2	109.899	35.961	20	56	3952.12	38083	35.961
		3	109.796	20.014	10	29	2197.47	21175
		4	49.086	20.679	12	30	1015.04	9781	21.2817
		5	100.559	23.152	13	32	2328.12	22434

## Sheet: 2,
8,5 % 10 h			area	mean	min	mix	intden	rawintden	FI	Average							area	mean	min	mix	intden	rawintden	FI	Average
	1	1	72.851	29.741	17	44	2166.64	20878	19.296	28.3467					1	1	81.257	15.711	9	24	1276.66	12302	5.266	7.91383
		2	33.624	45.475	30	59	1529.04	14734	35.03							2	65.379	15.622	9	23	1021.37	9842	10.5617
		3	57.596	57.15	31	78	3291.58	31718	46.705							3	232.459	5.275	2	8	1226.12	11815
		4	28.123	41.945	31	50	1179.63	11367	31.5							4	232.252	5.274	2	8	1224.98	11804	5.06033
		5	26.152	36.766	25	59	961.489	9265	26.321							5	82.399	4.632	2	7	381.69	3678
		6	47.633	37.782	23	48	1799.69	17342	27.337
		7	37.048	38.569	25	67	1428.9	13769	28.124						2	1	111.767	27.844	16	43	3112.05	29988	21.0037	17.8662
		8	42.756	22.481	13	37	961.178	9262	12.036							2	85.719	21.569	11	30	1848.88	17816	14.7287
		9	60.19	39.216	22	60	2360.4	22745	28.771							3	65.172	7.191	5	10	468.655	4516
		10	17.953	11.254	9	14	202.053	1947								4	93.399	7.294	5	11	681.293	6565	6.84033
		11	26.982	8.877	6	12	239.516	2308	10.445							5	102.012	6.036	3	9	615.706	5933
		12	71.71	11.204	8	15	803.437	7742
															3	1	100.456	21.139	13	33	2123.58	20463	13.3167	12.5562
	2	-														2	26.359	19.618	14	23	517.118	4983	11.7957
																3	66.417	6.93	5	10	460.249	4435
	3	1	68.7	40.239	18	63	2764.4	26638	34.6933	32.3081						4	51.473	8.415	6	12	433.163	4174	7.82233
		2	26.774	36.031	20	47	964.706	9296	30.4853							5	66.521	8.122	5	11	540.26	5206
		3	106.06	42.33	19	58	4489.47	43261	36.7843
		4	81.983	27.933	17	40	2290.03	22067	22.3873						4	1	34.35	19.707	13	26	676.934	6523	12.215	12.215
		5	51.369	37.596	22	54	1931.28	18610	32.0503							2	32.69	7.025	4	10	229.657	2213
		6	57.285	34.81	20	49	1994.07	19215	29.2643							3	59.464	8.108	5	12	482.145	4646	7.492
		7	73.059	33.594	18	55	2454.31	23650	28.0483							4	26.048	7.343	5	11	191.26	1843
		8	44.313	30.41	22	42	1347.54	12985	24.8643
		9	31.548	25.763	17	37	812.777	7832	20.2173						5	1	76.483	23.36	17	31	1786.62	17216	11.04	10.3455
		10	51.162	63.034	33	85	3224.96	31076	57.4883							2	81.568	21.971	16	30	1792.12	17269	9.651
		11	57.907	44.651	24	71	2585.59	24915	39.1053							3	85.097	13.489	10	18	1147.87	11061
		12	37.048	6.196	4	9	229.554	2212								4	121.626	13.391	9	18	1628.67	15694	12.32
		13	84.266	5.537	3	9	466.579	4496	5.54567							5	146.013	10.08	7	14	1471.86	14183
		14	56.143	4.904	3	7	275.319	2653
															6	-
	4	1	44.728	29.937	14	44	1339.03	12903	24.9333	22.1651
		2	27.397	15.811	10	29	433.163	4174	10.8073						7	1	35.492	19.646	13	27	697.274	6719	12.634	8.9085
		3	73.266	25.504	14	36	1868.6	18006	20.5003							2	70.153	12.195	7	17	855.533	8244	5.183
		4	38.086	60.185	36	85	2292.22	22088	55.1813							3	91.635	8.447	6	12	774.069	7459
		5	41.095	26.997	15	38	1109.47	10691	21.9933							4	149.023	6.904	3	11	1028.84	9914	7.012
		6	53.03	21.262	14	29	1127.53	10865	16.2583							5	46.077	5.685	3	9	261.932	2524
		7	44.624	20.849	14	29	930.356	8965	15.8453
		8	56.662	27.947	18	39	1583.53	15259	22.9433						8	-
		9	61.124	29.363	19	40	1794.81	17295	24.3593
		10	100.559	24.429	11	37	2456.6	23672	19.4253						9	-
		11	40.784	22.506	12	33	917.903	8845	17.5023
		12	36.114	27.069	19	35	977.574	9420	22.0653						10	1	79.078	20.406	9	33	1613.62	15549	12.793	11.3905
		13	49.501	21.335	13	33	1056.13	10177	16.3313							2	80.842	17.601	11	26	1422.88	13711	9.988
		14	20.029	4.87	3	7	97.55	940								3	77.313	6.431	4	9	497.193	4791
		15	31.859	5.309	3	8	169.156	1630	5.00367							4	239.205	7.987	4	12	1910.63	18411	7.613
		16	20.963	4.832	2	7	101.286	976								5	98.484	8.421	5	11	829.382	7992
	5	1	21.793	15.671	10	22	341.528	3291	10.639	13.1779					11	1	124.117	29.201	14	39	3624.29	34924	19.6877	19.6877
		2	25.321	15.885	10	22	402.238	3876	10.853							2	174.137	11.466	8	17	1996.66	19240
		3	20.548	13.076	9	18	268.677	2589	8.044							3	58.115	9.132	6	12	530.713	5114	9.51333
		4	9.755	13.926	9	20	135.843	1309	8.894							4	84.785	7.942	5	11	673.406	6489
		5	19.821	13.063	9	19	258.922	2495	8.031
		6	144.561	17.306	10	25	2501.74	24107	12.274						12	1	42.756	21.282	15	29	909.912	8768	13.0167	8.32433
		7	57.077	11.589	7	16	661.471	6374	6.557							2	53.03	15.29	11	22	810.806	7813	7.02467
		8	32.586	13.322	9	18	434.097	4183	8.29							3	72.644	13.197	8	20	958.687	9238	4.93167
		9	155.665	50.051	13	79	7791.23	75077	45.019							4	126.192	9.713	6	15	1225.7	11811
		10	91.842	5.484	3	8	503.627	4853								5	110.107	7.62	5	11	839.033	8085	8.26533
		11	66.728	4.939	3	8	329.594	3176	5.032							6	206.93	7.463	5	11	1544.3	14881
		12	73.578	4.673	2	8	343.811	3313
															13	1	91.012	22.356	13	31	2034.64	19606	14.5147	12.7997
	6	-														2	67.87	21.22	16	29	1440.21	13878	13.3787
																3	80.842	18.24	12	27	1474.56	14209	10.3987
	7	1	72.955	34.926	20	51	2548.02	24553	27.468	31.1337						4	42.86	20.748	14	29	889.261	8569	12.9067
		2	69.842	29.357	20	42	2050.31	19757	21.899							5	70.879	8.435	5	12	597.856	5761
		3	36.322	31.714	20	42	1151.92	11100	24.256							6	148.504	7.609	5	11	1129.92	10888	7.84133
		4	40.473	24.503	12	34	991.688	9556	17.045							7	81.049	7.48	5	11	606.262	5842
		5	32.482	29.872	22	41	970.31	9350	22.414
		6	60.294	33.057	22	51	1993.13	19206	25.599						14	-
		7	42.548	30.463	20	52	1296.17	12490	23.005
		8	67.143	33.912	24	44	2276.96	21941	26.454						15	-
		9	56.87	36.686	23	61	2086.32	20104	29.228
		10	70.983	39.928	26	59	2834.24	27311	32.47						16	1	19.51	17.133	13	24	334.264	3221	10.737	9.01225
		11	49.398	37.706	18	48	1862.58	17948	30.248							2	51.473	19.036	11	26	979.857	9442	12.64
		12	35.595	29.437	20	42	1047.83	10097	21.979							3	108.654	14.827	9	21	1611.03	15524	8.431
		13	49.086	63.051	29	85	3094.93	29823	55.593							4	51.681	10.637	7	16	549.704	5297	4.241
		14	38.709	28.928	19	40	1119.75	10790	19.2							5	66.209	7.348	4	10	486.504	4688
		15	40.577	33.614	21	44	1363.93	13143	26.156							6	80.842	6.144	3	9	496.674	4786	6.396
		16	39.02	79.713	56	85	3110.39	29972	72.255							7	88.418	5.696	3	9	503.627	4853
		17	70.879	32.511	22	44	2304.36	22205	25.053
		18	46.492	65.386	38	85	3039.92	29293	57.928						17
		19	71.191	65.723	33	85	4678.87	45086	58.265
		20	29.369	26.375	17	35	774.588	7464	18.917
		21	56.143	35.706	17	54	2004.65	19317	28.248
		22	56.351	28.72	14	42	1618.39	15595	21.262
		23	36.01	8.308	6	12	299.188	2883						Sample number	1	2	3	4	5	6	7	8	9	10	11	12	13	14	15	16
		24	18.784	7.149	4	11	134.287	1294	7.458					Ex 2	28.3467		32.3081	22.1651	13.1779		31.1337		15.8781	33.6187	29.0957	22.531	24.2283		24.392	21.2387
		25	23.869	6.917	4	10	165.108	1591						Cntrl 2	7.91383	17.8662	12.5562	12.215	10.3455		8.9085			11.3905	19.6877	8.32433	12.7997			9.01225
	8	-
	9	1	59.775	19.071	9	27	1139.98	10985	6.245	15.8781
		2	83.021	46.451	22	67	3856.44	37161	33.625
		3	59.256	33.457	18	46	1982.55	19104	20.631
		4	59.153	23.347	14	34	1381.06	13308	10.521
		5	36.218	19.716	12	26	714.086	6881	6.89
		6	50.747	21.661	12	34	1099.2	10592	8.835
		7	94.437	26.131	16	46	2467.7	23779	13.305
		8	53.549	21.165	14	29	1133.34	10921	8.339
		9	33.727	22.554	12	34	760.682	7330	9.728
		10	50.643	28.609	13	48	1448.82	13961	15.783
		11	71.606	34.051	21	46	2438.23	23495	21.225
		12	70.049	34.33	18	64	2404.81	23173	21.504
		13	43.067	27.258	12	42	1173.92	11312	14.432
		14	24.906	37.283	23	48	928.592	8948	-19.512
		15	30.095	33.117	18	42	996.669	9604	20.291
		16	38.916	31.848	21	50	1239.4	11943	19.022
		17	40.058	16.114	11	21	645.49	6220	3.288
		18	37.567	41.086	26	53	1543.47	14873	28.26
		19	18.887	34.709	26	44	655.556	6317	21.883
		20	50.643	35.322	22	59	1788.8	17237	22.496
		21	63.304	38.8	26	51	2456.18	23668	25.974
		22	87.38	49.379	23	74	4314.71	41577	36.553
		23	47.633	28.157	16	43	1341.21	12924
		24	30.199	4.653	3	7	140.513	1354	12.826
		25	27.812	5.668	3	9	157.636	1519
	10	1	57.077	22.405	10	36	1278.84	12323	17.55	33.6187
		2	61.643	17.47	9	26	1076.89	10377	12.615
		3	66.209	21.386	13	27	1415.93	13644	16.531
		4	52.822	46.041	24	66	2432	23435	41.186
		5	35.18	42.171	22	59	1483.59	14296	37.316
		6	92.984	36.888	21	52	3430.02	33052	32.033
		7	75.757	26.437	16	40	2002.78	19299	21.582
		8	40.68	20.401	14	27	829.9	7997	15.546
		9	66.521	32.977	13	55	2193.63	21138	28.122
		10	62.681	47.18	12	64	2957.32	28497	42.325
		11	81.465	61.65	25	85	5022.26	48395	56.795
		12	55.832	41.195	23	64	2300	22163	36.34
		13	38.19	69.867	38	85	2668.2	25711	65.012
		14	55.105	34.831	17	46	1919.35	18495	6.80133
		15	52.096	21.667	14	28	1128.78	10877	16.812
		16	26.359	32.201	23	46	848.788	8179	27.346
		17	42.237	58.086	22	85	2453.38	23641	53.231
		18	52.407	47.881	21	78	2509.32	24180	43.026
		19	47.737	45.07	21	68	2151.49	20732	40.215
		20	75.445	53.084	23	85	4004.94	38592	48.229
		21	45.558	50.478	22	76	2299.69	22160	45.623
		22	54.586	48.375	22	80	2640.59	25445	43.52
		23	33.416	30.329	15	43	1013.48	9766	25.474
		24	33.624	4.929	2	7	165.731	1597
		25	23.765	5.105	3	7	121.315	1169	4.855
		26	25.01	4.531	3	7	113.324	1092
	11	1	45.869	30.138	18	40	1382.41	13321	25.1317	29.0957
		2	43.586	22.952	14	31	1000.4	9640	17.9457
		3	70.153	28.476	18	44	1997.7	19250	23.4697
		4	45.454	25.009	15	37	1136.77	10954	20.0027
		5	92.984	38.679	20	55	3596.48	34656	33.6727
		6	125.57	38.248	20	54	4802.77	46280	33.2417
		7	30.51	29.694	21	40	905.969	8730	24.6877
		8	66.313	59.099	14	85	3919.01	37764	54.0927
		9	47.426	43.613	20	59	2068.37	19931	38.6067
		10	68.492	33.036	20	45	2262.74	21804	28.0297
		11	55.728	39.821	21	61	2219.16	21384	34.8147
		12	52.407	28.012	18	36	1468.02	14146	23.0057
		13	24.491	42.449	24	63	1039.63	10018	37.4427
		14	52.2	40.105	21	68	2093.48	20173	18.5907
		15	37.982	33.863	22	47	1286.21	12394	28.8567
		16	37.982	30.954	16	46	1175.68	11329	25.9477
		17	67.87	33.31	16	51	2260.77	21785	28.3037
		18	39.331	32.887	17	47	1293.47	12464	27.8807
		19	42.86	4.644	2	7	199.043	1918
		20	29.265	5.362	3	7	156.91	1512	5.00633
		21	40.992	5.013	3	8	205.477	1980
	12	1	37.982	34.776	23	46	1320.87	12728	27.4303	22.531
		2	22.623	34.257	26	42	775.003	7468	26.9113
		3	48.256	30.929	19	45	1492.51	14382	23.5833
		4	15.982	35.506	26	45	567.45	5468	28.1603
		5	49.709	29.09	16	42	1446.02	13934	21.7443
		6	44.935	32.628	20	45	1466.15	14128	25.2823
		7	37.256	20.167	10	29	751.342	7240	12.8213
		8	37.878	21.66	15	30	820.457	7906	14.3143
		9	22.001	8.283	6	11	182.231	1756
		10	24.076	7	5	10	168.533	1624	7.34567
		11	25.321	6.754	4	10	171.024	1648
	13	1	62.058	44.343	27	66	2751.84	26517	37.4283	24.2283
		2	39.124	31.682	21	46	1239.51	11944	24.7673
		3	28.539	28.429	16	42	811.324	7818	21.5143
		4	54.068	23.146	15	31	1251.44	12059	16.2313
		5	75.03	28.115	16	41	2109.46	20327	21.2003
		6	36.322	7.631	4	11	277.187	2671
		7	94.644	7.197	3	12	681.189	6564	6.91467
		8	38.19	5.916	4	9	225.921	2177
	14	-
	15	1	37.878	32.819	16	47	1243.14	11979	27.162	24.392
		2	47.218	29.191	17	41	1378.36	13282	23.534
		3	36.426	28.137	17	38	1024.9	9876	22.48
		4	85.512	7.208	3	12	616.328	5939
		5	21.897	5.403	3	9	118.305	1140	5.657
		6	49.605	4.36	2	7	216.27	2084
	16	1	59.671	23.315	13	36	1391.23	13406	17.5903	21.2387
		2	17.123	32.6	20	43	558.214	5379	26.8753
		3	42.029	24.975	11	39	1049.7	10115	19.2503
		4	71.71	6.064	3	10	434.823	4190
		5	69.219	5.612	3	9	388.435	3743	5.72467
		6	84.682	5.498	3	9	465.541	4486

## Sheet: 3,
8,5 % 10 h			area	mean	min	mix	intden	rawintden	FI	Average							area	mean	min	mix	intden	rawintden	FI	Average
	1	1	78.351	37.548	23	59	2941.96	28349	25.6657	42.246					1	1	64.964	20.709	10	31	1345.36	12964	12.5557	12.5557
		2	62.058	69.679	35	85	4324.16	41668	57.7967							2	100.767	7.252	2	17	730.794	7042
		3	38.709	55.158	39	73	2135.1	20574	43.2757							3	104.918	8.326	3	15	873.59	8418	8.15333
		4	40.992	14.451	7	23	592.356	5708								4	52.822	8.882	2	17	469.173	4521
		5	67.766	11.721	5	18	794.305	7654	11.8823
		6	51.369	9.475	3	15	486.712	4690							2	1	34.869	20.81	13	29	725.605	6992	11.5437	14.9493
																2	50.85	24.345	12	51	1237.95	11929	15.0787
	2	1	126.815	84.023	52	85	10655.4	102676	68.1863	53.2223						3	49.605	27.492	18	40	1363.73	13141	18.2257
		2	34.869	54.095	40	76	1886.24	18176	38.2583							4	108.55	9.162	3	17	994.49	9583
		3	50.435	16.65	9	27	839.759	8092								5	130.136	9.704	3	15	1262.86	12169	9.26633
		4	75.03	17.228	9	29	1292.64	12456	15.8367							6	216.581	8.933	2	17	1934.81	18644
		5	67.455	13.632	7	23	919.563	8861
															5	1	52.718	25.508	15	40	1344.73	12958	13.2477	13.2477
	3	-														2	49.813	11.458	5	18	570.771	5500
																3	196.968	12.847	7	20	2530.49	24384	12.2603
	4	1	48.049	84.434	71	85	4056.93	39093	70.9303	70.1758						4	74.719	12.476	7	20	932.224	8983
		2	26.671	83.311	52	85	2221.96	21411	69.8073
		3	63.719	82.933	61	85	5284.4	50921	69.4293						9	1	25.633	43.049	20	61	1103.45	10633	29.369	39.9255
		4	47.011	84.04	68	85	3950.77	38070	70.5363							2	72.851	64.162	37	85	4674.3	45042	50.482
		5	39.124	13.382	5	22	523.552	5045								3	45.662	14.259	9	20	651.094	6274
		6	80.946	11.867	5	18	960.555	9256	13.5037							4	60.709	15.017	9	23	911.676	8785	13.68
		7	30.095	15.262	9	22	459.315	4426								5	43.586	11.764	5	18	512.76	4941
	5	-													10	1	23.038	26.689	18	46	614.876	5925	16.0343	12.4668
																2	20.236	19.554	13	27	395.7	3813	8.89933
	6	1	75.757	40.456	25	56	3064.83	29533	26.8327	31.8737						3	144.249	9.553	3	17	1378.05	13279
		2	54.898	42.469	25	66	2331.44	22466	28.8457							4	207.138	10.614	3	18	2198.51	21185	10.6547
		3	76.379	55.115	29	81	4209.69	40565	41.4917							5	175.797	11.797	5	18	2073.87	19984
		4	52.2	43.948	25	57	2294.08	22106	30.3247
		5	121.626	12.992	5	22	1580.2	15227							11	1	27.086	25.67	17	44	695.302	6700	12.3007	19.1563
		6	120.588	10.891	5	18	1313.29	12655	13.6233							2	67.04	37.495	23	52	2513.67	24222	24.1257
		7	138.438	16.987	10	25	2351.68	22661								3	32.482	34.412	22	63	1117.78	10771	21.0427
																4	70.36	15.258	7	23	1073.57	10345
	7	1	87.795	43.732	27	64	3839.42	36997	29.6727	27.5839						5	98.069	12.885	7	22	1263.58	12176	13.3693
		2	93.814	43.409	23	80	4072.4	39242	29.3497							6	29.888	11.965	7	18	357.614	3446
		3	59.568	36.186	22	69	2155.54	20771	22.1267
		4	28.02	36.296	23	52	1017.01	9800	22.2367						12	1	119.654	66.796	35	85	7992.45	77016	53.908	30.0258
		5	34.661	48.593	32	66	1684.29	16230	34.5337							2	28.539	28.531	20	42	814.23	7846	15.643
		6	43.171	17.498	9	27	755.389	7279								3	89.767	31.401	17	54	2818.78	27162	18.513
		7	187.732	13.975	7	23	2623.47	25280	14.0593							4	60.398	38.838	23	71	2345.76	22604	25.95
		8	105.541	10.705	5	18	1129.81	10887								5	30.614	49.003	29	66	1500.19	14456	36.115
																6	82.814	11.714	5	18	970.102	9348
	8	1	113.739	54.809	29	80	6233.96	60071	42.139	32.4136						7	47.945	13.907	9	20	666.764	6425	12.888
		2	52.407	48.8	34	68	2557.47	24644	36.13							8	148.089	13.043	5	22	1931.59	18613
		3	62.473	59.668	32	85	3727.65	35920	46.998
		4	75.653	53.783	30	85	4068.87	39208	41.113						13	1	41.199	33.496	18	85	1380.02	13298	21.349	23.1715
		5	70.257	41.752	23	66	2933.35	28266	29.082							2	43.482	41.232	27	80	1792.84	17276	29.085
		6	60.605	29.336	18	42	1777.9	17132	16.666							3	25.529	27.72	15	44	707.652	6819	15.573
		7	43.897	27.437	17	39	1204.43	11606	14.767							4	54.794	39.303	25	56	2153.57	20752	27.156
		8	78.974	13.512	7	23	1067.13	10283								5	59.464	40.485	27	56	2407.41	23198	28.338
		9	55.728	11.994	7	18	668.424	6441	12.67							6	47.322	28.781	18	46	1361.96	13124	16.634
		10	53.341	12.504	7	18	666.971	6427								7	52.407	37.406	18	59	1960.34	18890	25.259
																8	41.407	34.125	23	49	1413.02	13616	21.978
	9	-														9	115.192	11.751	5	20	1353.66	13044
																10	127.541	12.225	3	22	1559.14	15024	12.147
	10	1	28.746	57.671	37	76	1657.83	15975	45.2153	33.1377						11	93.606	12.465	5	20	1166.76	11243
		2	80.012	59.419	35	85	4754.21	45812	46.9633
		3	55.105	35.055	20	57	1931.69	18614	22.5993						14	1	37.878	24.704	12	39	935.752	9017	12.414	23.087
		4	45.35	30.616	20	47	1388.42	13379	18.1603							2	70.672	46.05	29	66	3254.43	31360	33.76
		5	32.69	45.206	32	63	1477.78	14240	32.7503							3	118.201	13.882	7	22	1640.91	15812
		6	68.7	11.852	5	18	814.23	7846								4	84.059	11.799	7	20	991.792	9557	12.29
		7	65.068	12.201	7	22	793.89	7650	12.4557							5	126.919	11.189	5	18	1420.08	13684
		8	54.171	13.314	7	22	721.246	6950
															15
	11	1	49.813	38.544	25	52	1919.97	18501	28.198	24.1934
		2	36.529	32.511	17	57	1187.62	11444	22.165
		3	61.851	35.663	22	54	2205.77	21255	25.317
		4	54.69	27.873	15	42	1524.37	14689	17.527					Sample number	1	2	3	4	5	6	7	8	9	10	11	12	13	14	15	16	17	18	19	20
		5	54.068	38.106	22	52	2060.27	19853	27.76					Ex 3	42.246	53.2223		70.1758		31.8737	27.5839	32.4136		33.1377	24.1934	24.1934	21.804	24.6683	24.1779	17.6665
		6	106.578	9.382	3	15	999.886	9635						Cntrl 3	12.5557	14.9493			13.2477				39.9255	12.4668	19.1563	30.0258	23.1715	23.087
		7	156.495	11.329	2	18	1772.92	17084	10.346
		8	71.71	10.327	5	17	740.549	7136
	12	1	49.813	38.544	25	52	1919.97	18501	28.198	24.1934
		2	36.529	32.511	17	57	1187.62	11444	22.165
		3	61.851	35.663	22	54	2205.77	21255	25.317
		4	54.69	27.873	15	42	1524.37	14689	17.527
		5	54.068	38.106	22	52	2060.27	19853	27.76
		6	106.578	9.382	3	15	999.886	9635
		7	156.495	11.329	2	18	1772.92	17084	10.346
		8	71.71	10.327	5	17	740.549	7136
	13	1	83.748	44.862	27	85	3757.12	36204	34.6977	21.804
		2	37.152	23.922	12	37	888.742	8564	13.7577
		3	39.539	26.005	15	37	1028.22	9908	15.8407
		4	92.984	26.032	10	44	2420.59	23325	15.8677
		5	44.105	35.334	20	57	1558.41	15017	25.1697
		6	58.322	29.367	12	46	1712.73	16504	19.2027
		7	59.983	38.256	17	59	2294.7	22112	28.0917
		8	109.484	10.835	5	17	1186.27	11431
		9	70.049	10.419	5	20	729.86	7033	10.1643
		10	66.313	9.239	3	17	612.696	5904
	14	1	39.539	30.966	15	49	1224.36	11798	19.8927	24.6683
		2	111.975	32.242	13	51	3610.28	34789	21.1687
		3	50.124	31.342	17	44	1570.97	15138	20.2687
		4	44.001	33.988	18	56	1495.52	14411	22.9147
		5	69.634	50.42	25	85	3510.97	33832	39.3467
		6	25.944	35.492	23	54	920.809	8873	24.4187
		7	200.6	8.778	2	18	1760.88	16968
		8	76.898	11.989	2	20	921.95	8884	11.0733
		9	47.426	12.453	7	20	590.592	5691
	15	1	68.077	36.694	22	52	2498	24071	25.8877	24.1779
		2	54.69	35.554	13	57	1944.46	18737	24.7477
		3	46.596	27.399	15	40	1276.66	12302	16.5927
		4	40.058	33.399	17	57	1337.89	12892	22.5927
		5	52.511	22.466	13	35	1179.73	11368	11.6597
		6	53.341	35.479	20	64	1892.47	18236	24.6727
		7	47.633	43.44	27	61	2069.2	19939	32.6337
		8	54.379	45.443	22	73	2471.12	23812	34.6367
		9	81.465	9.989	3	17	813.711	7841
		10	84.059	10.488	5	17	881.581	8495	10.8063
		11	26.671	11.942	5	18	318.49	3069
	16	1	50.85	24.922	13	35	1267.32	12212	10.146	17.6665
		2	31.237	39.963	22	59	1248.33	12029	25.187
		3	79.181	15.172	9	23	1201.32	11576
		4	51.266	16.182	10	25	829.589	7994	14.776
		5	47.218	12.974	7	20	612.593	5903

## Sheet: 4,
8,5 % 10 h			area	mean	min	mix	intden	rawintden	FI	Average							area	mean	min	mix	intden	rawintden	FI	Average
	1	1	75.445	24.999	9	39	1886.03	18174	11.345	13.882					1	1	37.463	28.9	17	56	1082.7	10433	17.2487	15.0512
		2	31.34	30.073	18	46	942.498	9082	16.419							2	36.633	27.178	13	42	995.631	9594	15.5267
		3	97.861	13.829	7	23	1353.35	13041								3	25.218	25.51	15	39	643.31	6199	13.8587
		4	48.256	13.348	9	20	644.141	6207	13.654							4	44.001	25.222	15	39	1109.79	10694	13.5707
		5	58.841	13.785	5	25	811.117	7816								5	60.087	11.96	5	22	718.652	6925
																6	67.351	12.838	3	23	864.666	8332	11.6513
	3	1	49.709	37.37	23	56	1857.6	17900	21.2027	19.2983						7	39.85	10.156	5	17	404.728	3900
		2	52.822	33.25	17	54	1756.31	16924	17.0827
		3	31.652	35.777	20	52	1132.41	10912	19.6097						3	1	61.851	28.758	20	46	1778.73	17140	14.0093	14.0093
		4	66.002	17.258	9	25	1139.05	10976								2	81.983	15.899	9	23	1303.43	12560
		5	76.068	15.847	9	23	1205.47	10976	16.1673							3	62.37	15.566	7	23	970.829	9355	14.7487
		6	51.992	15.397	9	25	800.532	10976								4	116.645	12.781	5	20	1490.85	14366
	5	1	57.907	32.199	18	46	1864.55	17967	14.897	12.418					5	1	107.097	24.037	12	44	2574.28	24806	11.948	11.948
		2	33.52	27.241	17	40	913.129	8799	9.939							2	56.558	15.031	7	23	850.137	8192
		3	176.42	16.381	9	25	2889.97	27848								3	60.709	11.655	5	18	707.548	6818	12.089
		4	192.298	18.158	10	29	3491.66	33646	17.302							4	65.379	9.581	0	18	626.395	6036
		5	152.344	17.367	9	27	2645.78	25495
															6	1	46.907	21.874	7	44	1026.04	9887	8.43533	16.1733
	6	1	60.502	24.652	13	37	1491.47	14372	12.1523	8.58283						2	53.341	37.35	22	59	1992.3	19198	23.9113
		2	43.067	17.513	10	25	754.247	7268	5.01333							3	45.454	15.888	7	23	722.18	6959
		3	164.071	11.724	5	22	1923.5	18535								4	20.444	12.706	7	18	259.753	2503	13.4387
		4	106.578	13.389	7	23	1427.03	13751	12.4997							5	35.492	11.722	7	17	416.04	4009
		5	98.484	12.386	5	23	1219.79	11754
															7	1	54.275	25.098	13	37	1362.17	13126	13.1417	13.1417
	9	1	63.823	30.724	17	51	1960.86	18895	16.033	14.5637						2	91.635	14.153	7	27	1296.89	12497
		2	27.293	32.171	20	46	878.053	8461	17.48							3	73.266	11.443	5	18	838.41	8079	11.9563
		3	52.2	24.869	17	35	1298.14	12509	10.178							4	46.699	10.273	2	17	479.759	4623
		4	81.257	15.731	9	29	1278.21	12317
		5	140.825	14.578	7	23	2053.01	19783	14.691						8	1	82.71	14.552	7	25	1203.6	11598	1.92933	1.92933
		6	199.251	13.764	5	22	2742.5	26427								2	129.721	15.144	9	23	1964.49	18930
																3	49.709	11.524	5	20	572.846	5520	12.6227
	10	1	69.842	31.076	13	51	2170.38	20914	15.456	15.456						4	95.578	11.2	5	20	1070.45	10315
		2	94.748	14.043	5	20	1330.52	12821
		3	75.964	16.111	9	25	1223.84	11793	15.62						11	1	59.153	22.542	13	34	1333.42	12849	9.55267	9.55267
		4	76.898	16.706	9	25	1284.65	12379								2	68.389	15.127	9	27	1034.55	9969
																3	84.266	12.93	7	20	1089.55	10499	12.9893
	11	1	35.595	18.475	10	27	657.631	6337	5.591	5.591						4	54.586	10.911	5	18	595.573	5739
		2	138.749	12.999	7	20	1803.63	17380
		3	140.825	13.441	7	23	1892.88	18240	12.884
		4	150.165	12.212	5	23	1833.83	17671
	14	1	28.02	29.444	18	46	825.023	7950	14.245	14.245
		2	70.049	13.991	9	22	980.065	9444
		3	89.144	15.68	9	23	1397.77	13469	15.199
		4	53.549	15.926	9	27	852.835	8218
	15	1	131.07	84.749	51	85	11108	107038	68.8087	68.8087
		2	141.032	13.725	5	22	1935.64	18652							Sample number	1	2	3	4	5	6	7	8	9	10	11	12	13	14	15
		3	191.052	16.768	9	29	3203.58	30870	15.9403						Ex 4	13.882		19.2983		12.418	8.58283			14.5637	15.456	5.591			14.245	68.8087
		4	101.701	17.328	10	27	1762.23	16981							Cntrl 4	15.0512		14.0093		11.948	16.1733	13.1417	1.92933			9.55267

[truncated: 2 more sheets: PCR th 3day and 10h, PCR transcription factor]
